# Supplementary material for: Bivalent antibody pliers inhibit β-tryptase by an allosteric mechanism dependent on the IgG hinge
Source: Nat Commun. 2020 Dec 22;11:6435. doi: 10.1038/s41467-020-20143-x (PMC7755903; doi:10.1038/s41467-020-20143-x)
Supplement: Supplementary file 4 — Supplementary Data 1 [file 41467_2020_20143_MOESM4_ESM.xlsx]

## Sheet: HDX Summary Table (Table S1)
TABLE S1 HX Summary Table
Data Set	WILDTYPE vs E104v1 (8/7/2014)	WILDTYPE vs E104v1 (9/29/2014)	E104 v1 vs v2; Tryptase exp1 vs 2 (retrospective analysis, see SI)
HDX reaction details	20 mM Histidine acetate, pDread=6.6, 25C		-
HDX time course (min)	0.5, 2.3, 10, 48, 218, 1000		-
HDX control samples	Matched and randomized timeseries		-
Back-exchange (mean / IQR)	A back-exchange control was not necessary		-
# of Peptides	152	176	49
Sequence coverage	0.862	0.872	0.67
Average peptide length / Redundancy	12.0 / 7.02	11.46 / 7.76	13.9 / 2.63
Replicates (biological or technical)	2 (technical)	2 (technical)	-
Repeatability	All bars shown on plots represent the range in duplicate observations.		-
Significant differences in HDX (delta HDX > X D)	Not applicable - see SI for a discussion of notable changes in protection factors.		-
