# Supplementary material for: Bivalent antibody pliers inhibit β-tryptase by an allosteric mechanism dependent on the IgG hinge
Source: Nat Commun. 2020 Dec 22;11:6435. doi: 10.1038/s41467-020-20143-x (PMC7755903; doi:10.1038/s41467-020-20143-x)
Supplement: Supplementary file 5 — Supplementary Data 2 [file 41467_2020_20143_MOESM5_ESM.xlsx]

## Sheet: Normalized Significance Test
Peptide	Log PF(t1,t2)	PF(t1,t2)	δ Log PF(t1,t2)		Log PF(v1,v2)	PF(v1,v2)	δ Log PF(v1,v2)		Peptide	Significant?	PF(v1,v2)/PF(t1,t2)	log PF(v1,v2)-log PF(t1,t2)	ABS(log PF(v1,v2)-logPF(t1,t2))	δ	magnitude >2?	> Uncertainty?		δ Log PF(v1,v2)2	δ Log PF(t1,t2)2
118-131	0.365488	2.32	0.33184		-0.180456	0.66	0.773275		118-131	0	0.284483	-0.545944	0.545944	0.84147	1	0		0.597954	0.110118
152-165	-0.0315171	0.93	0.310114		0.804821	6.38	0.239164		152-165	1	6.86022	0.836338	0.836338	0.391625	1	1		0.0571993	0.0961706
152-168	0.363612	2.31	0.10751		0.668386	4.66	0.480083		152-168	0	2.01732	0.304774	0.304774	0.491974	1	0		0.23048	0.0115584
152-169	0.485721	3.06	0.145845		0.669317	4.67	0.0903736		152-169	0	1.52614	0.183595	0.183595	0.171575	0	1		0.00816738	0.0212707
152-170	0.432969	2.71	1.26994		0.764176	5.81	0.324739		152-170	0	2.14391	0.331207	0.331207	1.3108	1	0		0.105455	1.61274
152-174	0.320146	2.09	0.170064		0.399674	2.51	0.523878		152-174	0	1.20096	0.0795274	0.0795274	0.55079	0	0		0.274448	0.0289218
16-32	0.278754	1.9	0.0698426		0.667453	4.65	0.0994468		16-32	1	2.44737	0.388699	0.388699	0.121522	1	1		0.00988967	0.00487799
16-33	0.243038	1.75	0.037365		0.61066	4.08	0.0542699		16-33	1	2.33143	0.367622	0.367622	0.065889	1	1		0.00294522	0.00139614
187-195	0.70927	5.12	0.573051		0.414973	2.6	0.293833		187-195	0	0.507812	-0.294297	0.294297	0.643991	0	0		0.0863381	0.328387
223-242	0.635484	4.32	0.0544874		0.82866	6.74	0.133086		223-242	0	1.56019	0.193176	0.193176	0.143808	0	1		0.0177118	0.00296888
225-243	0.193125	1.56	0.052577		0.240549	1.74	0.044344		225-243	0	1.11538	0.0474246	0.0474246	0.0687803	0	0		0.00196639	0.00276434
233-242	0.10721	1.28	0.533554		0.271842	1.87	0.153775		233-242	0	1.46094	0.164632	0.164632	0.555272	0	0		0.0236468	0.28468
242-247	0.30963	2.04	0.041565		0.269513	1.86	0.0606407		242-247	0	0.911765	-0.0401172	0.0401172	0.0735184	0	0		0.0036773	0.00172765
242-248	0.334454	2.16	0.0748274		0.227887	1.69	0.0540627		242-248	0	0.782407	-0.106567	0.106567	0.0923143	0	1		0.00292278	0.00559915
243-247	0.385606	2.43	0.187342		0.383815	2.42	0.180706		243-247	0	0.995885	-0.00179091	0.00179091	0.260291	0	0		0.0326545	0.035097
243-249	0.278754	1.9	0.0575534		0.120574	1.32	0.0539204		243-249	0	0.694737	-0.15818	0.15818	0.0788657	0	1		0.00290741	0.00331239
243-250	0.344392	2.21	0.0625425		0.39794	2.5	0.0509838		243-250	0	1.13122	0.0535477	0.0535477	0.0806902	0	0		0.00259935	0.00391157
243-260	0.214844	1.64	0.0294554		0.287802	1.94	0.0489891		243-260	0	1.18293	0.0729579	0.0729579	0.0571625	0	1		0.00239993	0.000867623
244-260	0.0606978	1.15	0.077564		0.240549	1.74	0.0582486		244-260	0	1.51304	0.179851	0.179851	0.0970003	0	1		0.0033929	0.00601617
246-260	0.222716	1.67	0.165666		0.278754	1.9	0.349696		246-260	0	1.13772	0.0560371	0.0560371	0.386953	0	0		0.122287	0.0274452
248-260	0.456366	2.86	0.0711281		0.426511	2.67	0.0496056		248-260	0	0.933566	-0.0298548	0.0298548	0.0867175	0	0		0.00246071	0.00505921
249-260	0.278754	1.9	0.0536752		0.267172	1.85	0.055504		249-260	0	0.973684	-0.0115819	0.0115819	0.0772122	0	0		0.00308069	0.00288103
250-260	0.262451	1.83	0.0370826		0.181844	1.52	0.0764971		250-260	0	0.830601	-0.0806075	0.0806075	0.0850113	0	0		0.0058518	0.00137512
251-260	0.269513	1.86	0.0393207		0.594393	3.93	0.0897984		251-260	1	2.1129	0.32488	0.32488	0.0980299	1	1		0.00806375	0.00154612
254-258	0.123852	1.33	0.0367121		0.113943	1.3	0.0291012		254-258	0	0.977444	-0.00990829	0.00990829	0.0468471	0	0		0.000846879	0.00134778
34-48	0.267172	1.85	0.344047		0.471292	2.96	0.0609054		34-48	0	1.6	0.20412	0.20412	0.349396	0	0		0.00370947	0.118368
34-55	0.322219	2.1	0.100628		0.52763	3.37	0.0645803		34-55	0	1.60476	0.205411	0.205411	0.119568	0	1		0.00417062	0.010126
35-39	0.322219	2.1	0.100628		0.0681859	1.17	0.0985297		35-39	0	0.557143	-0.254033	0.254033	0.140833	0	1		0.0097081	0.010126
56-70	0.190332	1.55	0.0530727		0.152288	1.42	0.044621		56-70	0	0.916129	-0.0380434	0.0380434	0.0693379	0	0		0.00199104	0.00281671
59-71	0.0211893	1.05	0.347245		-0.244125	0.57	0.837464		59-71	0	0.542857	-0.265314	0.265314	0.906601	0	0		0.701346	0.120579
61-70	0.184691	1.53	0.6473		0.127105	1.34	0.0650526		61-70	0	0.875817	-0.0575866	0.0575866	0.650561	0	0		0.00423184	0.418997
71-83	0.419956	2.63	0.502228		0.403121	2.53	0.442212		71-83	0	0.961977	-0.0168352	0.0168352	0.669167	0	0		0.195552	0.252233
71-87	0.167317	1.47	0.166757		0.240549	1.74	0.0512588		71-87	0	1.18367	0.0732319	0.0732319	0.174457	0	0		0.00262746	0.0278079
71-91	0.324282	2.11	0.159895		0.454845	2.85	0.175444		71-91	0	1.35071	0.130562	0.130562	0.237376	0	0		0.0307807	0.0255665
71-98	0.1959	1.57	0.0327798		0.332438	2.15	0.0725977		71-98	0	1.36943	0.136539	0.136539	0.0796552	0	1		0.00527043	0.00107451
72-92	0.324282	2.11	0.163759		0.454845	2.85	0.175444		72-92	0	1.35071	0.130562	0.130562	0.239995	0	0		0.0307807	0.0268171
72-98	0.149219	1.41	0.0402948		0.292256	1.96	0.158544		72-98	0	1.39007	0.143037	0.143037	0.163584	0	0		0.0251362	0.00162367
76-92	0.394452	2.48	0.0722236		0.653213	4.5	0.175726		76-92	0	1.81452	0.258761	0.258761	0.189989	0	1		0.0308795	0.00521625
80-91	0.235528	1.72	0.0720809		0.440909	2.76	0.0377398		80-91	0	1.60465	0.205381	0.205381	0.0813631	0	1		0.00142429	0.00519566
81-87	0.212188	1.63	0.0787922		0.865696	7.34	0.107026		81-87	1	4.50307	0.653508	0.653508	0.132902	1	1		0.0114546	0.00620821
81-90	0.287802	1.94	0.0470484		0.798651	6.29	0.0815767		81-90	1	3.24227	0.510849	0.510849	0.0941718	1	1		0.00665476	0.00221356
81-98	0.100371	1.26	0.0925619		0.243038	1.75	0.0505645		81-98	0	1.38889	0.142668	0.142668	0.105473	0	1		0.00255677	0.00856771
87-98	0.176091	1.5	0.076761		0.143015	1.39	0.049355		87-98	0	0.926667	-0.0330765	0.0330765	0.0912588	0	0		0.00243592	0.00589225
88-106	0.146128	1.4	0.0577203		0.342423	2.2	0.179896		88-106	0	1.57143	0.196295	0.196295	0.188929	0	1		0.0323627	0.00333163
88-98	0.064458	1.16	0.014477		0.0827854	1.21	0.0144742		88-98	0	1.0431	0.0183274	0.0183274	0.0204716	0	0		0.000209503	0.000209582
91-106	0.187521	1.54	0.0822003		0.39794	2.5	0.0750888		91-106	0	1.62338	0.210419	0.210419	0.111334	0	1		0.00563833	0.00675689
91-98	0.0413927	1.1	0.0525259		0.120574	1.32	0.0512255		91-98	0	1.2	0.0791812	0.0791812	0.0733691	0	1		0.00262405	0.00275897
93-98	-0.00436481	0.99	0.0582452		0.0606978	1.15	0.0619218		93-98	0	1.16162	0.0650626	0.0650626	0.0850107	0	0		0.00383431	0.0033925
99-106	0.146128	1.4	0.376999		0.487138	3.07	0.478964		99-106	0	2.19286	0.34101	0.34101	0.609536	1	0		0.229406	0.142128

## Sheet: PF(v1,v2)
Start	Stop	PF(v1,v2)	Bound	Bound	midpoint	PF_range(D's examined)	Exchange Sites	Peptide	log PF(v1,v2)	Log Boundary	Log Boundary	|log PF|		log PF(v1,v2)		δ Log PF(v1,v2)
118	131	0.66	0.375525	2.22799	126	2.89	10	118-131	-0.180456	-0.425362	0.347914	0.180456		-0.180456		0.773275
152	165	6.38	3.59406	6.23375	160	0.81	8	152-165	0.804821	0.555586	0.794749	0.804821		0.804821		0.239164
152	168	4.66	4.61385	13.9363	161	1.79	10	152-168	0.668386	0.664063	1.14415	0.668386		0.668386		0.480083
152	169	4.67	4.6903	5.77529	162	1.72	11	152-169	0.669317	0.671201	0.761574	0.669317		0.669317		0.0903736
152	170	5.81	14.0509	6.65219	162	1.64	12	152-170	0.764176	1.1477	0.822964	0.764176		0.764176		0.324739
152	174	2.51	1.84831	6.17523	164	3.06	16	152-174	0.399674	0.266775	0.790653	0.399674		0.399674		0.523878
16	32	4.65	4.19459	5.27395	25	1.44	13	16-32	0.667453	0.622689	0.722136	0.667453		0.667453		0.0994468
16	33	4.08	3.85817	4.37171	26	1.51	14	16-33	0.61066	0.586382	0.640651	0.61066		0.61066		0.0542699
187	195	2.6	1.82699	3.59394	192	1.11	7	187-195	0.414973	0.261737	0.55557	0.414973		0.414973		0.293833
223	242	6.74	5.83397	7.92592	234	2.96	16	223-242	0.82866	0.765964	0.89905	0.82866		0.82866		0.133086
225	243	1.74	1.77455	1.96532	235	3.81	15	225-243	0.240549	0.249089	0.293433	0.240549		0.240549		0.044344
233	242	1.87	1.70685	2.43204	239	1.6	6	233-242	0.271842	0.232196	0.385971	0.271842		0.271842		0.153775
242	247	1.86	1.80585	2.07645	246	1.62	4	242-247	0.269513	0.256681	0.317321	0.269513		0.269513		0.0606407
242	248	1.69	1.80549	2.04483	246	2.4	5	242-248	0.227887	0.256595	0.310658	0.227887		0.227887		0.0540627
243	247	2.42	2.00141	3.03417	246	1.33	3	243-247	0.383815	0.301335	0.482041	0.383815		0.383815		0.180706
243	249	1.32	1.31863	1.49295	247	2.44	5	243-249	0.120574	0.120125	0.174045	0.120574		0.120574		0.0539204
243	250	2.5	2.59197	2.91484	248	2.33	6	243-250	0.39794	0.41363	0.464614	0.39794		0.39794		0.0509838
243	260	1.94	1.83985	2.05955	253	4.14	14	243-260	0.287802	0.264783	0.313772	0.287802		0.287802		0.0489891
244	260	1.74	1.83138	2.09424	253	3.46	13	244-260	0.240549	0.262779	0.321027	0.240549		0.240549		0.0582486
246	260	1.9	1.36916	3.06301	254	1.46	11	246-260	0.278754	0.136453	0.486149	0.278754		0.278754		0.349696
248	260	2.67	2.61512	2.93155	255	0.81	9	248-260	0.426511	0.417492	0.467097	0.426511		0.426511		0.0496056
249	260	1.85	1.73118	1.96719	256	0.72	8	249-260	0.267172	0.238343	0.293847	0.267172		0.267172		0.055504
250	260	1.52	1.32876	1.58469	256	0.85	7	250-260	0.181844	0.123447	0.199944	0.181844		0.181844		0.0764971
251	260	3.93	4.01909	4.94227	257	0.65	6	251-260	0.594393	0.604128	0.693926	0.594393		0.594393		0.0897984
254	258	1.3	1.25368	1.34056	257	0.16	2	254-258	0.113943	0.0981852	0.127286	0.113943		0.113943		0.0291012
34	48	2.96	2.9585	3.4039	42	3.56	12	34-48	0.471292	0.471072	0.531977	0.471292		0.471292		0.0609054
34	55	3.37	3.30276	3.83228	46	3.68	18	34-55	0.52763	0.518877	0.583458	0.52763		0.52763		0.0645803
35	39	1.17	1.04475	1.31081	38	0	2	35-39	0.0681859	0.0190105	0.11754	0.0681859		0.0681859		0.0985297
56	70	1.42	1.34937	1.49538	64	2.52	12	56-70	0.152288	0.13013	0.174751	0.152288		0.152288		0.044621
59	71	0.57	0.327312	2.25126	66	2.1	10	59-71	-0.244125	-0.485039	0.352425	0.244125		-0.244125		0.837464
61	70	1.34	1.27425	1.48015	67	1.14	7	61-70	0.127105	0.105253	0.170306	0.127105		0.127105		0.0650526
71	83	2.53	2.67548	7.40652	78	0.77	11	71-83	0.403121	0.427402	0.869614	0.403121		0.403121		0.442212
71	87	1.74	1.84009	2.07061	80	3.46	15	71-87	0.240549	0.264839	0.316098	0.240549		0.240549		0.0512588
71	91	2.85	2.66203	3.98711	82	1.7	18	71-91	0.454845	0.425214	0.600658	0.454845		0.454845		0.175444
71	98	2.15	2.0806	2.45916	86	3.71	24	71-98	0.332438	0.318189	0.390787	0.332438		0.332438		0.0725977
72	92	2.85	2.66203	3.98711	83	1.7	18	72-92	0.454845	0.425214	0.600658	0.454845		0.454845		0.175444
72	98	1.96	1.82551	2.62983	86	3.78	23	72-98	0.292256	0.261383	0.419927	0.292256		0.292256		0.158544
76	92	4.5	4.17828	6.26214	85	1.15	14	76-92	0.653213	0.620997	0.796723	0.653213		0.653213		0.175726
80	91	2.76	3.12416	3.40779	87	1.45	9	80-91	0.440909	0.494733	0.532472	0.440909		0.440909		0.0377398
81	87	7.34	6.5696	8.40553	85	0.46	5	81-87	0.865696	0.817539	0.924565	0.865696		0.865696		0.107026
81	90	6.29	6.4493	7.78196	87	0.66	7	81-90	0.798651	0.809512	0.891089	0.798651		0.798651		0.0815767
81	98	1.75	1.85014	2.07859	91	3.46	14	81-98	0.243038	0.267205	0.317769	0.243038		0.243038		0.0505645
87	98	1.39	1.32742	1.48717	94	2.57	9	87-98	0.143015	0.123007	0.172362	0.143015		0.143015		0.049355
88	106	2.2	1.92673	2.91553	98	3.9	16	88-106	0.342423	0.284821	0.464717	0.342423		0.342423		0.179896
88	98	1.21	1.20666	1.24755	94	2.44	8	88-98	0.0827854	0.0815834	0.0960576	0.0827854		0.0827854		0.0144742
91	106	2.5	2.53641	3.01514	100	2.85	13	91-106	0.39794	0.404219	0.479307	0.39794		0.39794		0.0750888
91	98	1.32	1.27597	1.4357	96	1.8	5	91-98	0.120574	0.10584	0.157065	0.120574		0.120574		0.0512255
93	98	1.15	1.08044	1.24602	97	1.35	3	93-98	0.0606978	0.0336023	0.0955241	0.0606978		0.0606978		0.0619218
99	106	3.07	25.9539	78.1926	104	0.72	6	99-106	0.487138	1.4142	1.89317	0.487138		0.487138		0.478964

## Sheet: PF(t1,t2)
Start	Stop	PF(t1,t2)	Bound 1	Bound 2	midpoint	PF_range(D's examined)	Exchange Sites	peptide	log PF(t1,t2)	Log Boundary	Log Boundary	|log PF|		log PF(t1,t2)		δPF(t1,t2)
110	114	1.25	1.20829	1.30128	113	0.67	3	110-114	0.09691	0.0821714	0.11437	0.09691		0.09691		0.0321982
118	131	2.32	5.01393	2.33528	126	1.64	10	118-131	0.365488	0.700179	0.368339	0.365488		0.365488		0.33184
152	165	0.93	1.07347	2.19232	160	0.63	8	152-165	-0.0315171	0.0307898	0.340904	0.0315171		-0.0315171		0.310114
152	168	2.31	1.71238	2.19336	161	1.74	10	152-168	0.363612	0.233601	0.341111	0.363612		0.363612		0.10751
152	169	3.06	2.09673	2.9335	162	1.36	11	152-169	0.485721	0.321541	0.467386	0.485721		0.485721		0.145845
152	170	2.71	2.10931	39.2715	162	1.59	12	152-170	0.432969	0.32414	1.59408	0.432969		0.432969		1.26994
152	174	2.09	23.7096	16.0273	164	3.08	16	152-174	0.320146	1.37492	1.20486	0.320146		0.320146		0.170064
16	32	1.9	1.75051	2.05593	25	2.31	13	16-32	0.278754	0.243165	0.313008	0.278754		0.278754		0.0698426
16	33	1.75	1.68803	1.83969	26	2.99	14	16-33	0.243038	0.227379	0.264744	0.243038		0.243038		0.037365
186	195	2.29	1.41523	2.03674	192	1.72	8	186-195	0.359835	0.150827	0.308935	0.359835		0.359835		0.158108
187	195	5.12	17.4225	4.65651	192	0.75	7	187-195	0.70927	1.24111	0.668061	0.70927		0.70927		0.573051
223	242	4.32	4.19573	4.75658	234	3.62	16	223-242	0.635484	0.622807	0.677295	0.635484		0.635484		0.0544874
225	243	1.56	1.51587	1.71095	235	4.1	15	225-243	0.193125	0.180662	0.233239	0.193125		0.193125		0.052577
233	242	1.28	1.19692	4.089	239	1.89	6	233-242	0.10721	0.0780634	0.611617	0.10721		0.10721		0.533554
242	247	2.04	2.02926	2.23307	246	2.06	4	242-247	0.30963	0.307337	0.348902	0.30963		0.30963		0.041565
242	248	2.16	2.03468	2.41726	246	2.66	5	242-248	0.334454	0.308496	0.383323	0.334454		0.334454		0.0748274
243	247	2.43	1.99722	3.07446	246	1.46	3	243-247	0.385606	0.300427	0.487768	0.385606		0.385606		0.187342
243	249	1.9	1.91036	2.18107	247	2.91	5	243-249	0.278754	0.281116	0.33867	0.278754		0.278754		0.0575534
243	250	2.21	2.11079	2.43775	248	2.73	6	243-250	0.344392	0.324446	0.386988	0.344392		0.344392		0.0625425
243	260	1.64	1.604	1.71657	253	5.1	14	243-260	0.214844	0.205205	0.23466	0.214844		0.214844		0.0294554
244	260	1.15	1.08088	1.29223	253	4.78	13	244-260	0.0606978	0.033776	0.11134	0.0606978		0.0606978		0.077564
246	260	1.67	1.41568	2.07315	254	2.69	11	246-260	0.222716	0.150964	0.31663	0.222716		0.222716		0.165666
248	260	2.86	2.7207	3.20486	255	1.11	9	248-260	0.456366	0.434681	0.505809	0.456366		0.456366		0.0711281
249	260	1.9	1.8589	2.10345	256	1.02	8	249-260	0.278754	0.269257	0.322932	0.278754		0.278754		0.0536752
250	260	1.83	1.78072	1.93945	256	1.18	7	250-260	0.262451	0.250596	0.287679	0.262451		0.262451		0.0370826
251	260	1.86	1.79564	1.9658	257	0.9	6	251-260	0.269513	0.254219	0.29354	0.269513		0.269513		0.0393207
254	258	1.33	1.28016	1.39308	257	0.1	2	254-258	0.123852	0.107264	0.143976	0.123852		0.123852		0.0367121
34	48	1.85	1.27046	2.80548	42	2.28	12	34-48	0.267172	0.103961	0.448008	0.267172		0.267172		0.344047
34	55	2.1	1.94967	2.45805	46	2.43	18	34-55	0.322219	0.289962	0.39059	0.322219		0.322219		0.100628
56	67	1.32	1.14339	1.83374	63	1.46	9	56-67	0.120574	0.0581926	0.263338	0.120574		0.120574		0.205146
56	70	1.55	1.54774	1.74892	64	1.6	12	56-70	0.190332	0.189698	0.242771	0.190332		0.190332		0.0530727
59	71	1.05	0.867228	1.92921	66	1.53	10	59-71	0.0211893	-0.0618666	0.285378	0.0211893		0.0211893		0.347245
61	70	1.53	2.66779	11.8427	67	0.68	7	61-70	0.184691	0.426152	1.07345	0.184691		0.184691		0.6473
71	80	1.51	1.34794	1.75879	77	1.36	8	71-80	0.178977	0.12967	0.245213	0.178977		0.178977		0.115542
71	83	2.63	1.41852	4.50883	78	1.55	11	71-83	0.419956	0.151835	0.654064	0.419956		0.419956		0.502228
71	86	5.52	4.84063	7.16959	80	1.04	14	71-86	0.741939	0.684902	0.855494	0.741939		0.741939		0.170592
71	87	1.47	1.22111	1.79272	80	4.91	15	71-87	0.167317	0.0867551	0.253512	0.167317		0.167317		0.166757
71	91	2.11	1.83579	2.65289	82	3.18	18	71-91	0.324282	0.263824	0.42372	0.324282		0.324282		0.159895
71	92	1.9	1.75407	2.12283	83	4.54	19	71-92	0.278754	0.244046	0.326916	0.278754		0.278754		0.0828696
71	98	1.57	1.55479	1.67668	86	6.88	24	71-98	0.1959	0.191672	0.224451	0.1959		0.1959		0.0327798
72	81	3.24	1.90369	8.84348	78	0.77	8	72-81	0.510545	0.279596	0.946623	0.510545		0.510545		0.667028
72	87	5.52	4.84063	7.16959	81	1.04	14	72-87	0.741939	0.684902	0.855494	0.741939		0.741939		0.170592
72	90	2.87	2.73137	3.25894	82	2.27	16	72-90	0.457882	0.436381	0.513076	0.457882		0.457882		0.0766946
72	91	1.7	1.50054	1.96266	83	2.69	17	72-91	0.230449	0.176247	0.292846	0.230449		0.230449		0.116599
72	92	2.11	1.82787	2.66504	83	3.18	18	72-92	0.324282	0.261945	0.425704	0.324282		0.324282		0.163759
72	98	1.41	1.39419	1.52974	86	5.72	23	72-98	0.149219	0.144322	0.184617	0.149219		0.149219		0.0402948
76	91	2.37	2.00262	2.66765	85	1.75	13	76-91	0.374748	0.301599	0.426129	0.374748		0.374748		0.12453
76	92	2.48	2.29128	2.70584	85	2.25	14	76-92	0.394452	0.360079	0.432302	0.394452		0.394452		0.0722236
80	91	1.72	1.60885	1.89931	87	2.49	9	80-91	0.235528	0.206516	0.278597	0.235528		0.235528		0.0720809
81	87	1.63	1.49328	1.79034	85	0.36	5	81-87	0.212188	0.174142	0.252934	0.212188		0.212188		0.0787922
81	90	1.94	1.84199	2.05275	87	1.52	7	81-90	0.287802	0.265287	0.312335	0.287802		0.287802		0.0470484
81	98	1.26	1.16349	1.43987	91	4.9	14	81-98	0.100371	0.0657613	0.158323	0.100371		0.100371		0.0925619
87	98	1.5	1.46786	1.75164	94	3.96	9	87-98	0.176091	0.166684	0.243445	0.176091		0.176091		0.076761
88	106	1.4	1.32495	1.51328	98	5.98	16	88-106	0.146128	0.122199	0.179919	0.146128		0.146128		0.0577203
88	98	1.16	1.1755	1.21535	94	3.5	8	88-98	0.064458	0.0702231	0.0847	0.064458		0.064458		0.014477
91	106	1.54	1.53166	1.85081	100	4.05	13	91-106	0.187521	0.185163	0.267363	0.187521		0.187521		0.0822003
91	98	1.1	1.10672	1.24901	96	1.94	5	91-98	0.0413927	0.0440387	0.0965647	0.0413927		0.0413927		0.0525259
93	98	0.99	0.930329	1.06385	97	1.52	3	93-98	-0.00436481	-0.0313633	0.0268819	0.00436481		-0.00436481		0.0582452
99	106	1.4	1.14898	2.73723	104	1.03	6	99-106	0.146128	0.0603127	0.437312	0.146128		0.146128		0.376999
