# Supplementary material for: Bivalent antibody pliers inhibit β-tryptase by an allosteric mechanism dependent on the IgG hinge
Source: Nat Commun. 2020 Dec 22;11:6435. doi: 10.1038/s41467-020-20143-x (PMC7755903; doi:10.1038/s41467-020-20143-x)
Supplement: Supplementary file 7 — Source Data [file 41467_2020_20143_MOESM7_ESM.xlsx]

## Sheet: Fig.1a
		Rabbit E104		chE104 IgG1		chE104 IgG4
	IgG	Average	s.d.	Average	s.d.	Average	s.d.
units	nM	mOD405/min	mOD405/min	mOD405/min	mOD405/min	mOD405/min	mOD405/min
	500	9.4113	0.359063	3.7926	0.195235	4.91195	0.233621
	250	6.44779	0.362186	3.12805	0.211948	3.46662	0.130218
	125	4.84442	0.206806	2.80221	0.105607	2.8839	0.0473853
	62.5	4.14104	0.207173	2.6987	0.0697924	2.60935	0.0598745
	31.25	3.72377	0.209561	2.68143	0.0365492	2.5574	0.0429774
	15.625	3.72117	0.197439	2.87766	0.0143258	2.77338	0.0391205
	7.8125	7.8961	0.0734656	9.09675	0.186052	8.59766	0.337207
	3.90625	48.2986	11.4425	54.7992	12.1262	47.6951	10.2609
	1.95312	69.5396	7.93851	73.6917	4.49463	68.2317	7.37779
	0.976562	77.9771	3.65675	79.5221	2.32115	76.7933	3.28428
	0.488281	81.8762	1.41256	81.93	1.17563	80.3286	1.47923
	0.244141	83.3313	0.759084	83.0022	0.370451	82.4213	0.959829

## Sheet: Fig.1b
	huE104.v1 IgG1				huE104.v2 IgG1
	IgG	Average	s.d.		IgG	Average	s.d.
units	nM	mOD405/min	mOD405/min		nM	mOD405/min	mOD405/min
	200	55.5	1.35067		500	21.8671	0.262089
	100	42.1651	1.31706		166.667	13.9584	0.386429
	50	28.6966	1.08619		55.5556	9.79805	0.419305
	25	18.9821	1.55857		18.5185	7.82454	0.504893
	12.5	13.6519	0.337207		6.17284	10.5053	1.37399
	6.25	16.1218	0.22958		2.05761	60.3099	6.13659
	3.125	50.3412	1.547		0.685871	77.1914	0.390837
	1.5625	73.1639	0.361084		0.228624	82.6316	1.04597
	0.78125	79.6279	0.128381		0.0762079	84.294	0.887465
	0.390625	82.487	0.0150605		0.0254026	84.5704	1.25589
	0.195312	83.5762	0.149319		0.00846754	85.2452	1.18427
	0.0976562	83.8705	1.2109		0.00282251	84.8358	2.31417

## Sheet: Fig.1c
3H Thymidine (CPM)
	Condition	Sample 1	Sample 2	Sample 3
	𝝻g/mL	CPM	CPM	CPM
𝛃-tryptase	0	1665	1726	1701
𝛃-tryptase	3	5736	4709	5078
𝛃-tryptase (3𝝻g/mL) + E104.v2 (𝝻g/mL)	3	3985	4059	4024
𝛃-tryptase (3𝝻g/mL) + E104.v2 (𝝻g/mL)	30	2709	2369	2540
𝛃-tryptase (3𝝻g/mL) + E104.v2 (𝝻g/mL)	300	1999	1972	1986

## Sheet: Fig.1d
		Sample 1	Sample 2	Sample 3
		% contraction	% contraction	% contraction
	No Stimulation	17.2	10	14.2
	𝛃-tryptase	20.4	22.9	20.8
	𝛃-tryptase + huE104.v2 IgG4	14.8	11	15.8

## Sheet: Fig.3a
	Elution time	WT tetramer + Fabv1	WT tetramer
Units	min	mAU280	mAU280
	7.9	-0.27	-3.52
	7.91	-0.29	-3.53
	7.93	-0.29	-3.54
	7.95	-0.27	-3.55
	7.96	-0.27	-3.55
	7.98	-0.28	-3.55
	8	-0.3	-3.54
	8.01	-0.31	-3.54
	8.03	-0.32	-3.55
	8.05	-0.35	-3.54
	8.06	-0.36	-3.52
	8.08	-0.36	-3.53
	8.1	-0.39	-3.54
	8.11	-0.4	-3.54
	8.13	-0.41	-3.53
	8.15	-0.41	-3.53
	8.16	-0.43	-3.54
	8.18	-0.43	-3.52
	8.2	-0.45	-3.52
	8.21	-0.48	-3.51
	8.23	-0.49	-3.5
	8.25	-0.49	-3.51
	8.26	-0.48	-3.51
	8.28	-0.5	-3.5
	8.3	-0.51	-3.51
	8.31	-0.5	-3.52
	8.33	-0.51	-3.52
	8.35	-0.51	-3.52
	8.36	-0.54	-3.49
	8.38	-0.54	-3.49
	8.4	-0.56	-3.51
	8.41	-0.57	-3.52
	8.43	-0.57	-3.52
	8.45	-0.58	-3.52
	8.46	-0.6	-3.51
	8.48	-0.6	-3.52
	8.49	-0.58	-3.53
	8.51	-0.59	-3.55
	8.53	-0.59	-3.54
	8.54	-0.61	-3.54
	8.56	-0.6	-3.55
	8.58	-0.6	-3.55
	8.59	-0.58	-3.54
	8.61	-0.59	-3.55
	8.63	-0.6	-3.57
	8.64	-0.61	-3.58
	8.66	-0.6	-3.57
	8.68	-0.6	-3.56
	8.69	-0.59	-3.55
	8.71	-0.58	-3.56
	8.73	-0.57	-3.57
	8.74	-0.56	-3.54
	8.76	-0.55	-3.53
	8.78	-0.53	-3.52
	8.79	-0.52	-3.51
	8.81	-0.5	-3.52
	8.83	-0.5	-3.53
	8.84	-0.48	-3.53
	8.86	-0.47	-3.52
	8.88	-0.46	-3.54
	8.89	-0.47	-3.56
	8.91	-0.46	-3.58
	8.93	-0.44	-3.56
	8.94	-0.42	-3.54
	8.96	-0.41	-3.56
	8.98	-0.38	-3.57
	8.99	-0.38	-3.56
	9.01	-0.38	-3.55
	9.03	-0.36	-3.55
	9.04	-0.34	-3.53
	9.06	-0.34	-3.53
	9.08	-0.32	-3.55
	9.09	-0.3	-3.56
	9.11	-0.28	-3.55
	9.13	-0.29	-3.54
	9.14	-0.29	-3.53
	9.16	-0.28	-3.52
	9.18	-0.26	-3.52
	9.19	-0.26	-3.53
	9.21	-0.26	-3.53
	9.23	-0.25	-3.51
	9.24	-0.23	-3.52
	9.26	-0.22	-3.52
	9.28	-0.22	-3.51
	9.29	-0.21	-3.5
	9.31	-0.2	-3.5
	9.33	-0.19	-3.5
	9.34	-0.18	-3.5
	9.36	-0.16	-3.5
	9.38	-0.12	-3.5
	9.39	-0.1	-3.51
	9.41	-0.11	-3.5
	9.43	-0.11	-3.48
	9.44	-0.09	-3.48
	9.46	-0.06	-3.49
	9.48	-0.05	-3.5
	9.49	-0.04	-3.51
	9.51	-0.02	-3.54
	9.53	0.01	-3.54
	9.54	0.02	-3.53
	9.56	0.01	-3.52
	9.58	0.01	-3.51
	9.59	0.04	-3.5
	9.61	0.06	-3.49
	9.63	0.08	-3.49
	9.64	0.08	-3.5
	9.66	0.07	-3.51
	9.68	0.07	-3.5
	9.69	0.09	-3.48
	9.71	0.13	-3.5
	9.73	0.15	-3.51
	9.74	0.2	-3.52
	9.76	0.21	-3.52
	9.78	0.24	-3.52
	9.79	0.27	-3.52
	9.81	0.3	-3.54
	9.83	0.34	-3.54
	9.84	0.39	-3.56
	9.86	0.45	-3.56
	9.88	0.52	-3.54
	9.89	0.61	-3.55
	9.91	0.71	-3.55
	9.93	0.84	-3.56
	9.94	1.01	-3.55
	9.96	1.21	-3.55
	9.98	1.43	-3.54
	9.99	1.68	-3.55
	10.01	1.99	-3.54
	10.02	2.37	-3.53
	10.04	2.84	-3.53
	10.06	3.36	-3.54
	10.07	3.98	-3.54
	10.09	4.72	-3.54
	10.11	5.57	-3.54
	10.12	6.55	-3.54
	10.14	7.65	-3.54
	10.16	8.94	-3.53
	10.17	10.38	-3.53
	10.19	12.06	-3.53
	10.21	13.92	-3.51
	10.22	16.1	-3.52
	10.24	18.51	-3.54
	10.26	21.3	-3.56
	10.27	24.31	-3.54
	10.29	27.55	-3.52
	10.31	31.1	-3.54
	10.32	34.91	-3.54
	10.34	39.13	-3.55
	10.36	43.52	-3.55
	10.37	48.31	-3.54
	10.39	53.31	-3.52
	10.41	58.76	-3.54
	10.42	64.35	-3.55
	10.44	70.25	-3.55
	10.46	76.44	-3.53
	10.47	82.91	-3.53
	10.49	89.52	-3.53
	10.51	96.33	-3.54
	10.52	103.29	-3.54
	10.54	110.34	-3.53
	10.56	117.61	-3.53
	10.57	124.86	-3.54
	10.59	132.36	-3.57
	10.61	139.64	-3.56
	10.62	145.56	-3.53
	10.64	152.65	-3.51
	10.66	159.63	-3.52
	10.67	166.36	-3.54
	10.69	172.76	-3.54
	10.71	178.9	-3.53
	10.72	184.68	-3.53
	10.74	190.21	-3.53
	10.76	195.27	-3.53
	10.77	200.06	-3.53
	10.79	204.25	-3.53
	10.81	208.14	-3.51
	10.82	211.38	-3.5
	10.84	213.85	-3.5
	10.86	215.66	-3.53
	10.87	216.96	-3.51
	10.89	217.68	-3.5
	10.91	217.83	-3.51
	10.92	217.47	-3.51
	10.94	216.58	-3.5
	10.96	215.15	-3.48
	10.97	213.32	-3.46
	10.99	210.93	-3.45
	11.01	208.21	-3.45
	11.02	205.01	-3.45
	11.04	201.55	-3.45
	11.06	197.71	-3.45
	11.07	193.68	-3.46
	11.09	189.38	-3.46
	11.11	184.88	-3.44
	11.12	180.16	-3.41
	11.14	175.31	-3.41
	11.16	170.4	-3.41
	11.17	165.19	-3.41
	11.19	160.11	-3.41
	11.21	154.82	-3.42
	11.22	149.69	-3.42
	11.24	144.43	-3.41
	11.26	139.38	-3.43
	11.27	134.28	-3.44
	11.29	129.37	-3.42
	11.31	124.49	-3.39
	11.32	119.77	-3.39
	11.34	115.13	-3.41
	11.36	110.52	-3.42
	11.37	106.11	-3.42
	11.39	101.7	-3.42
	11.41	97.46	-3.43
	11.42	93.24	-3.43
	11.44	89.42	-3.41
	11.46	85.68	-3.43
	11.47	82.2	-3.43
	11.49	78.77	-3.42
	11.51	75.58	-3.42
	11.52	72.5	-3.42
	11.54	69.59	-3.43
	11.55	66.8	-3.42
	11.57	64.14	-3.42
	11.59	61.65	-3.41
	11.6	59.26	-3.42
	11.62	57.04	-3.4
	11.64	54.84	-3.39
	11.65	52.82	-3.35
	11.67	50.88	-3.36
	11.69	49.05	-3.36
	11.7	47.28	-3.35
	11.72	45.67	-3.33
	11.74	44.1	-3.34
	11.75	42.6	-3.33
	11.77	41.18	-3.32
	11.79	39.95	-3.3
	11.8	38.81	-3.31
	11.82	37.57	-3.32
	11.84	36.41	-3.31
	11.85	35.3	-3.29
	11.87	34.26	-3.28
	11.89	33.25	-3.27
	11.9	32.32	-3.27
	11.92	31.41	-3.25
	11.94	30.55	-3.22
	11.95	29.73	-3.19
	11.97	28.9	-3.14
	11.99	28.09	-3.1
	12	27.33	-3.03
	12.02	26.64	-2.95
	12.04	25.95	-2.85
	12.05	25.3	-2.75
	12.07	24.68	-2.65
	12.09	24.1	-2.49
	12.1	23.52	-2.26
	12.12	22.98	-2
	12.14	22.43	-1.71
	12.15	21.89	-1.34
	12.17	21.38	-0.89
	12.19	20.88	-0.35
	12.2	20.41	0.27
	12.22	19.95	0.99
	12.24	19.5	1.83
	12.25	19.05	2.8
	12.27	18.62	3.95
	12.29	18.23	5.21
	12.3	17.82	6.72
	12.32	17.4	8.39
	12.34	16.99	10.29
	12.35	16.6	12.4
	12.37	16.19	14.8
	12.39	15.8	17.04
	12.4	15.47	19.77
	12.42	15.11	22.94
	12.44	14.74	26.38
	12.45	14.39	30.19
	12.47	14.04	34.17
	12.49	13.69	38.68
	12.5	13.36	43.46
	12.52	13.04	48.73
	12.54	12.7	54.2
	12.55	12.33	60.1
	12.57	11.98	66.22
	12.59	11.66	72.68
	12.6	11.35	79.4
	12.62	11.02	86.35
	12.64	10.73	93.48
	12.65	10.44	100.78
	12.67	10.16	108.52
	12.69	9.86	116.14
	12.7	9.57	124.14
	12.72	9.27	132
	12.74	9.01	140.1
	12.75	8.75	147.78
	12.77	8.49	155.23
	12.79	8.25	162.26
	12.8	8	169.04
	12.82	7.75	175.41
	12.84	7.49	181.31
	12.85	7.27	186.82
	12.87	7.06	191.74
	12.89	6.85	196.14
	12.9	6.64	199.83
	12.92	6.43	203.01
	12.94	6.22	205.45
	12.95	6.02	207.34
	12.97	5.84	208.52
	12.99	5.68	208.96
	13	5.52	208.72
	13.02	5.36	207.84
	13.04	5.19	206.43
	13.05	5.01	204.41
	13.07	4.85	201.85
	13.08	4.7	198.6
	13.1	4.56	194.8
	13.12	4.39	190.68
	13.13	4.24	186.02
	13.15	4.11	181.14
	13.17	3.97	175.84
	13.18	3.83	170.41
	13.2	3.71	164.63
	13.22	3.59	158.79
	13.23	3.46	152.76
	13.25	3.34	146.65
	13.27	3.25	140.47
	13.28	3.17	134.11
	13.3	3.07	127.84
	13.32	2.97	121.74
	13.33	2.86	116.12
	13.35	2.77	110.57
	13.37	2.7	105.23
	13.38	2.61	100.05
	13.4	2.54	95.25
	13.42	2.48	90.52
	13.43	2.38	86.08
	13.45	2.3	81.85
	13.47	2.23	77.85
	13.48	2.17	74.02
	13.5	2.09	70.35
	13.52	2.02	66.94
	13.53	1.95	63.7
	13.55	1.89	60.78
	13.57	1.83	57.98
	13.58	1.77	55.44
	13.6	1.73	52.93
	13.62	1.68	50.62
	13.63	1.63	48.33
	13.65	1.58	46.21
	13.67	1.51	44.25
	13.68	1.47	42.48
	13.7	1.43	40.83
	13.72	1.39	39.26
	13.73	1.35	37.83
	13.75	1.3	36.46
	13.77	1.25	35.15
	13.78	1.23	33.84
	13.8	1.21	32.61
	13.82	1.19	31.44
	13.83	1.15	30.35
	13.85	1.11	29.24
	13.87	1.08	28.22
	13.88	1.06	27.39
	13.9	1.03	26.63
	13.92	1	25.84
	13.93	0.97	25.07
	13.95	0.95	24.33
	13.97	0.91	23.58
	13.98	0.88	22.88
	14	0.86	22.21
	14.02	0.84	21.56
	14.03	0.78	20.92
	14.05	0.76	20.32
	14.07	0.72	19.73
	14.08	0.71	19.13
	14.1	0.68	18.57
	14.12	0.65	18.04
	14.13	0.59	17.51
	14.15	0.55	17.01
	14.17	0.48	16.54
	14.18	0.45	16.01
	14.2	0.43	15.45
	14.22	0.41	14.93
	14.23	0.37	14.48
	14.25	0.31	14.02
	14.27	0.27	13.57
	14.28	0.22	13.14
	14.3	0.18	12.7
	14.32	0.14	12.27
	14.33	0.1	11.84
	14.35	0.05	11.41
	14.37	0.01	10.98
	14.38	-0.02	10.57
	14.4	-0.04	10.14
	14.42	-0.05	9.67
	14.43	-0.11	9.22
	14.45	-0.17	8.88
	14.47	-0.21	8.55
	14.48	-0.25	8.2
	14.5	-0.29	7.83
	14.52	-0.32	7.52
	14.53	-0.36	7.2
	14.55	-0.4	6.87
	14.57	-0.43	6.57
	14.58	-0.45	6.26
	14.6	-0.46	5.96
	14.61	-0.47	5.65
	14.63	-0.5	5.37
	14.65	-0.53	5.08
	14.66	-0.52	4.79
	14.68	-0.52	4.56
	14.7	-0.52	4.32
	14.71	-0.55	4.08
	14.73	-0.56	3.82
	14.75	-0.56	3.56
	14.76	-0.56	3.31
	14.78	-0.53	3.09
	14.8	-0.49	2.88
	14.81	-0.46	2.65
	14.83	-0.43	2.43
	14.85	-0.38	2.22
	14.86	-0.32	2.01
	14.88	-0.22	1.82
	14.9	-0.11	1.63
	14.91	0.03	1.45
	14.93	0.2	1.27
	14.95	0.38	1.08
	14.96	0.62	0.89
	14.98	0.9	0.71
	15	1.28	0.56
	15.01	1.69	0.43
	15.03	2.17	0.27
	15.05	2.68	0.13
	15.06	3.3	0
	15.08	4.03	-0.13
	15.1	4.87	-0.26
	15.11	5.83	-0.38
	15.13	6.94	-0.49
	15.15	8.17	-0.6
	15.16	9.51	-0.73
	15.18	11.05	-0.84
	15.2	12.69	-0.94
	15.21	14.52	-1.03
	15.23	16.48	-1.13
	15.25	18.64	-1.22
	15.26	20.91	-1.31
	15.28	23.39	-1.39
	15.3	26.02	-1.46
	15.31	28.82	-1.54
	15.33	31.77	-1.61
	15.35	34.75	-1.67
	15.36	37.85	-1.75
	15.38	40.91	-1.84
	15.4	44.03	-1.9
	15.41	47.04	-1.96
	15.43	50.1	-2.01
	15.45	53	-2.08
	15.46	55.86	-2.12
	15.48	58.54	-2.18
	15.5	61.11	-2.23
	15.51	63.51	-2.29
	15.53	65.69	-2.34
	15.55	67.67	-2.37
	15.56	69.38	-2.36
	15.58	70.84	-2.4
	15.6	72	-2.47
	15.61	72.97	-2.5
	15.63	73.59	-2.53
	15.65	73.99	-2.57
	15.66	74.1	-2.6
	15.68	73.9	-2.62
	15.7	73.45	-2.66
	15.71	72.75	-2.68
	15.73	71.8	-2.71
	15.75	70.69	-2.74
	15.76	69.39	-2.78
	15.78	67.89	-2.8
	15.8	66.28	-2.81
	15.81	64.58	-2.81
	15.83	62.69	-2.86
	15.85	60.75	-2.9
	15.86	58.71	-2.92
	15.88	56.61	-2.93
	15.9	54.43	-2.93
	15.91	52.29	-2.92
	15.93	50.41	-2.92
	15.95	48.52	-2.96
	15.96	46.47	-2.98
	15.98	44.44	-3
	16	42.53	-3
	16.01	40.58	-3
	16.03	38.76	-3.01
	16.05	37	-3.01
	16.06	35.34	-3.01
	16.08	33.71	-3.02
	16.1	32.14	-3.05
	16.11	30.63	-3.07
	16.13	29.22	-3.05
	16.15	27.89	-3.04
	16.16	26.59	-3.06
	16.18	25.34	-3.07
	16.19	24.13	-3.07
	16.21	23.01	-3.06
	16.23	21.92	-3.04
	16.24	20.9	-3.04
	16.26	19.92	-3.05
	16.28	19	-3.05
	16.29	18.11	-3.05
	16.31	17.29	-3.04
	16.33	16.5	-3.04
	16.34	15.76	-3.03
	16.36	15.03	-3.01
	16.38	14.34	-2.99
	16.39	13.72	-2.98
	16.41	13.12	-2.97
	16.43	12.52	-2.94
	16.44	11.92	-2.94
	16.46	11.37	-2.94
	16.48	10.86	-2.91
	16.49	10.4	-2.89
	16.51	9.95	-2.85
	16.53	9.53	-2.82
	16.54	9.16	-2.8
	16.56	8.8	-2.77
	16.58	8.45	-2.73
	16.59	8.11	-2.69
	16.61	7.8	-2.65
	16.63	7.51	-2.6
	16.64	7.25	-2.57
	16.66	6.99	-2.53
	16.68	6.73	-2.49
	16.69	6.46	-2.45
	16.71	6.22	-2.39
	16.73	6	-2.34
	16.74	5.81	-2.29
	16.76	5.61	-2.23
	16.78	5.39	-2.18
	16.79	5.22	-2.14
	16.81	5.04	-2.07
	16.83	4.85	-1.99
	16.84	4.68	-1.93
	16.86	4.53	-1.88
	16.88	4.37	-1.81
	16.89	4.21	-1.73
	16.91	4.07	-1.66
	16.93	3.95	-1.6
	16.94	3.83	-1.53
	16.96	3.7	-1.47
	16.98	3.58	-1.4
	16.99	3.45	-1.35
	17.01	3.34	-1.29
	17.03	3.22	-1.23
	17.04	3.12	-1.18
	17.06	3.02	-1.13
	17.08	2.91	-1.05
	17.09	2.79	-1.01
	17.11	2.7	-0.99
	17.13	2.59	-0.96
	17.14	2.48	-0.91
	17.16	2.38	-0.88
	17.18	2.28	-0.86
	17.19	2.18	-0.85
	17.21	2.1	-0.82
	17.23	2	-0.8
	17.24	1.88	-0.8
	17.26	1.78	-0.81
	17.28	1.69	-0.82
	17.29	1.61	-0.8
	17.31	1.51	-0.8
	17.33	1.42	-0.81
	17.34	1.3	-0.83
	17.36	1.2	-0.85
	17.38	1.12	-0.88
	17.39	1.03	-0.91
	17.41	0.92	-0.91
	17.43	0.82	-0.92
	17.44	0.74	-0.94
	17.46	0.66	-0.99
	17.48	0.59	-1.04
	17.49	0.51	-1.08
	17.51	0.43	-1.1
	17.53	0.35	-1.12
	17.54	0.26	-1.13
	17.56	0.19	-1.15
	17.58	0.11	-1.2
	17.59	0.03	-1.26
	17.61	-0.05	-1.29
	17.63	-0.13	-1.3
	17.64	-0.19	-1.34
	17.66	-0.25	-1.41
	17.68	-0.28	-1.46
	17.69	-0.33	-1.48
	17.71	-0.38	-1.5
	17.72	-0.43	-1.56
	17.74	-0.48	-1.6
	17.76	-0.55	-1.63
	17.77	-0.61	-1.64
	17.79	-0.66	-1.7
	17.81	-0.69	-1.76
	17.82	-0.72	-1.81
	17.84	-0.76	-1.84
	17.86	-0.8	-1.87
	17.87	-0.86	-1.9
	17.89	-0.91	-1.91
	17.91	-0.94	-1.93
	17.92	-0.97	-1.97
	17.94	-1.01	-2
	17.96	-1.05	-2.04
	17.97	-1.07	-2.08
	17.99	-1.08	-2.12
	18.01	-1.09	-2.15
	18.02	-1.13	-2.18
	18.04	-1.16	-2.21
	18.06	-1.19	-2.22
	18.07	-1.19	-2.25
	18.09	-1.2	-2.28
	18.11	-1.22	-2.29
	18.12	-1.23	-2.31
	18.14	-1.26	-2.34
	18.16	-1.28	-2.38
	18.17	-1.29	-2.42
	18.19	-1.29	-2.45
	18.21	-1.29	-2.46
	18.22	-1.32	-2.47
	18.24	-1.35	-2.48
	18.26	-1.36	-2.49
	18.27	-1.35	-2.51
	18.29	-1.37	-2.53
	18.31	-1.38	-2.55
	18.32	-1.39	-2.59
	18.34	-1.4	-2.61
	18.36	-1.42	-2.62
	18.37	-1.43	-2.65
	18.39	-1.45	-2.67
	18.41	-1.47	-2.67
	18.42	-1.49	-2.68
	18.44	-1.49	-2.71
	18.46	-1.48	-2.72
	18.47	-1.47	-2.76
	18.49	-1.47	-2.78
	18.51	-1.49	-2.8
	18.52	-1.49	-2.8
	18.54	-1.5	-2.8
	18.56	-1.51	-2.82
	18.57	-1.5	-2.84
	18.59	-1.49	-2.87
	18.61	-1.52	-2.89
	18.62	-1.55	-2.9
	18.64	-1.54	-2.91
	18.66	-1.54	-2.92
	18.67	-1.54	-2.93
	18.69	-1.55	-2.94
	18.71	-1.57	-2.97
	18.72	-1.56	-2.99
	18.74	-1.55	-3
	18.76	-1.54	-2.99
	18.77	-1.55	-3.02
	18.79	-1.54	-3.04
	18.81	-1.54	-3.06
	18.82	-1.53	-3.07
	18.84	-1.53	-3.09
	18.86	-1.54	-3.11
	18.87	-1.55	-3.11
	18.89	-1.57	-3.12
	18.91	-1.57	-3.15
	18.92	-1.57	-3.18
	18.94	-1.58	-3.18
	18.96	-1.58	-3.18
	18.97	-1.56	-3.2
	18.99	-1.53	-3.2
	19.01	-1.54	-3.21
	19.02	-1.54	-3.22
	19.04	-1.58	-3.23
	19.06	-1.59	-3.25
	19.07	-1.59	-3.26
	19.09	-1.57	-3.26
	19.11	-1.56	-3.25
	19.12	-1.56	-3.25
	19.14	-1.55	-3.27
	19.16	-1.57	-3.28
	19.17	-1.56	-3.29
	19.19	-1.56	-3.3
	19.21	-1.56	-3.3
	19.22	-1.55	-3.28
	19.24	-1.53	-3.27
	19.25	-1.52	-3.28
	19.27	-1.53	-3.29
	19.29	-1.54	-3.3
	19.3	-1.56	-3.31
	19.32	-1.57	-3.33
	19.34	-1.55	-3.35
	19.35	-1.52	-3.35
	19.37	-1.51	-3.34
	19.39	-1.51	-3.32
	19.4	-1.51	-3.31
	19.42	-1.49	-3.33
	19.44	-1.49	-3.34
	19.45	-1.49	-3.33
	19.47	-1.48	-3.31
	19.49	-1.47	-3.31
	19.5	-1.48	-3.3
	19.52	-1.46	-3.32
	19.54	-1.45	-3.31
	19.55	-1.44	-3.31
	19.57	-1.44	-3.32
	19.59	-1.43	-3.33
	19.6	-1.42	-3.31
	19.62	-1.44	-3.3
	19.64	-1.44	-3.33
	19.65	-1.45	-3.36
	19.67	-1.45	-3.37
	19.69	-1.45	-3.37
	19.7	-1.43	-3.37
	19.72	-1.41	-3.35
	19.74	-1.42	-3.36
	19.75	-1.42	-3.39
	19.77	-1.45	-3.4
	19.79	-1.46	-3.4
	19.8	-1.47	-3.4
	19.82	-1.47	-3.4
	19.84	-1.43	-3.41
	19.85	-1.41	-3.44
	19.87	-1.4	-3.45
	19.89	-1.38	-3.46
	19.9	-1.36	-3.44
	19.92	-1.37	-3.43
	19.94	-1.38	-3.44
	19.95	-1.38	-3.45
	19.97	-1.38	-3.44
	19.99	-1.4	-3.45
	20	-1.38	-3.44
	20.02	-1.37	-3.44
	20.04	-1.36	-3.43
	20.05	-1.35	-3.46
	20.07	-1.33	-3.46
	20.09	-1.32	-3.49
	20.1	-1.31	-3.48
	20.12	-1.29	-3.47
	20.14	-1.23	-3.47
	20.15	-1.19	-3.48
	20.17	-1.09	-3.47
	20.19	-0.94	-3.46
	20.2	-0.72	-3.45
	20.22	-0.41	-3.45
	20.24	-0.01	-3.44
	20.25	0.44	-3.43
	20.27	1.01	-3.42
	20.29	1.66	-3.43
	20.3	2.41	-3.46
	20.32	3.24	-3.46
	20.34	4.07	-3.45
	20.35	4.84	-3.43
	20.37	5.57	-3.42
	20.39	6.27	-3.42
	20.4	6.86	-3.44
	20.42	7.32	-3.44
	20.44	7.69	-3.45
	20.45	8.04	-3.46
	20.47	8.3	-3.47
	20.49	8.57	-3.48
	20.5	8.76	-3.48
	20.52	8.79	-3.47
	20.54	8.71	-3.47
	20.55	8.57	-3.46
	20.57	8.39	-3.47
	20.59	8.22	-3.48
	20.6	8.04	-3.52
	20.62	7.82	-3.53
	20.64	7.52	-3.5
	20.65	7.15	-3.47
	20.67	6.7	-3.49
	20.69	6.21	-3.51
	20.7	5.66	-3.52
	20.72	5.07	-3.52
	20.74	4.4	-3.52
	20.75	3.66	-3.53
	20.77	2.81	-3.52
	20.78	1.9	-3.52
	20.8	0.95	-3.54
	20.82	-0.07	-3.55
	20.83	-1.12	-3.54
	20.85	-2.25	-3.54
	20.87	-3.37	-3.54
	20.88	-4.54	-3.54
	20.9	-5.66	-3.56
	20.92	-6.79	-3.58
	20.93	-7.8	-3.59
	20.95	-8.74	-3.58
	20.97	-9.56	-3.57
	20.98	-10.23	-3.58
	21	-10.78	-3.57
	21.02	-11.23	-3.58
	21.03	-11.59	-3.57
	21.05	-11.83	-3.56
	21.07	-11.97	-3.55
	21.08	-12.01	-3.55
	21.1	-11.91	-3.55
	21.12	-11.7	-3.55
	21.13	-11.34	-3.54
	21.15	-10.86	-3.55
	21.17	-10.29	-3.56
	21.18	-9.65	-3.56
	21.2	-8.91	-3.54
	21.22	-8.14	-3.55
	21.23	-7.55	-3.55
	21.25	-6.85	-3.54
	21.27	-6.21	-3.53
	21.28	-5.68	-3.53
	21.3	-5.26	-3.55
	21.32	-4.9	-3.55
	21.33	-4.67	-3.55
	21.35	-4.54	-3.53
	21.37	-4.48	-3.53
	21.38	-4.47	-3.54
	21.4	-4.49	-3.54
	21.42	-4.55	-3.54
	21.43	-4.61	-3.54
	21.45	-4.67	-3.55
	21.47	-4.71	-3.55
	21.48	-4.74	-3.52
	21.5	-4.76	-3.52
	21.52	-4.71	-3.52
	21.53	-4.61	-3.53
	21.55	-4.48	-3.53
	21.57	-4.32	-3.53
	21.58	-4.17	-3.54
	21.6	-4.02	-3.53
	21.62	-3.84	-3.53
	21.63	-3.65	-3.54
	21.65	-3.48	-3.55
	21.67	-3.32	-3.57
	21.68	-3.14	-3.57
	21.7	-2.96	-3.56
	21.72	-2.8	-3.54
	21.73	-2.67	-3.54
	21.75	-2.5	-3.56
	21.77	-2.33	-3.58
	21.78	-2.19	-3.58
	21.8	-2.08	-3.57
	21.82	-1.97	-3.55
	21.83	-1.88	-3.51
	21.85	-1.77	-3.52
	21.87	-1.66	-3.54
	21.88	-1.58	-3.57
	21.9	-1.51	-3.56
	21.92	-1.47	-3.56
	21.93	-1.4	-3.57
	21.95	-1.34	-3.57
	21.97	-1.27	-3.56

## Sheet: Fig.3b
	Elution time (min)	WT tetramer + Fabv2	Zymogen + Fabv2
Units	min	mAU280	mAU280
	7.64	-4.02	-2.22
	7.66	-4	-2.21
	7.67	-3.98	-2.21
	7.68	-3.98	-2.22
	7.7	-3.98	-2.22
	7.71	-3.98	-2.22
	7.72	-3.97	-2.2
	7.74	-3.94	-2.2
	7.75	-3.93	-2.17
	7.76	-3.93	-2.16
	7.78	-3.93	-2.16
	7.79	-3.92	-2.15
	7.8	-3.91	-2.16
	7.82	-3.9	-2.15
	7.83	-3.9	-2.15
	7.84	-3.89	-2.16
	7.86	-3.88	-2.15
	7.87	-3.87	-2.15
	7.88	-3.86	-2.14
	7.9	-3.85	-2.15
	7.91	-3.86	-2.16
	7.92	-3.87	-2.16
	7.94	-3.9	-2.15
	7.95	-3.89	-2.15
	7.96	-3.89	-2.15
	7.98	-3.86	-2.16
	7.99	-3.87	-2.17
	8	-3.87	-2.19
	8.01	-3.88	-2.2
	8.03	-3.9	-2.21
	8.04	-3.9	-2.21
	8.05	-3.91	-2.21
	8.07	-3.91	-2.23
	8.08	-3.9	-2.25
	8.09	-3.92	-2.27
	8.11	-3.93	-2.27
	8.12	-3.95	-2.29
	8.13	-3.96	-2.28
	8.15	-3.97	-2.31
	8.16	-3.98	-2.31
	8.17	-3.99	-2.32
	8.19	-3.98	-2.31
	8.2	-3.96	-2.32
	8.21	-3.96	-2.32
	8.23	-3.96	-2.33
	8.24	-4	-2.35
	8.25	-4.03	-2.35
	8.27	-4.04	-2.35
	8.28	-4.05	-2.36
	8.29	-4.06	-2.37
	8.31	-4.06	-2.37
	8.32	-4.05	-2.38
	8.33	-4.06	-2.39
	8.35	-4.08	-2.41
	8.36	-4.1	-2.42
	8.37	-4.11	-2.43
	8.39	-4.12	-2.42
	8.4	-4.13	-2.44
	8.41	-4.13	-2.45
	8.43	-4.12	-2.46
	8.44	-4.12	-2.47
	8.45	-4.15	-2.45
	8.47	-4.13	-2.46
	8.48	-4.13	-2.47
	8.49	-4.12	-2.48
	8.51	-4.12	-2.47
	8.52	-4.13	-2.47
	8.53	-4.11	-2.48
	8.55	-4.14	-2.48
	8.56	-4.14	-2.47
	8.57	-4.16	-2.46
	8.59	-4.15	-2.45
	8.6	-4.14	-2.46
	8.61	-4.15	-2.48
	8.63	-4.15	-2.51
	8.64	-4.16	-2.51
	8.65	-4.18	-2.52
	8.67	-4.18	-2.51
	8.68	-4.17	-2.5
	8.69	-4.15	-2.49
	8.71	-4.17	-2.49
	8.72	-4.19	-2.49
	8.73	-4.19	-2.5
	8.75	-4.18	-2.49
	8.76	-4.16	-2.48
	8.77	-4.16	-2.48
	8.79	-4.17	-2.5
	8.8	-4.19	-2.49
	8.81	-4.2	-2.49
	8.83	-4.21	-2.47
	8.84	-4.18	-2.46
	8.85	-4.17	-2.47
	8.87	-4.16	-2.47
	8.88	-4.16	-2.48
	8.89	-4.16	-2.49
	8.91	-4.16	-2.5
	8.92	-4.16	-2.5
	8.93	-4.18	-2.49
	8.95	-4.18	-2.49
	8.96	-4.19	-2.5
	8.97	-4.18	-2.49
	8.99	-4.19	-2.49
	9	-4.19	-2.48
	9.01	-4.19	-2.48
	9.03	-4.18	-2.49
	9.04	-4.16	-2.51
	9.05	-4.16	-2.53
	9.07	-4.18	-2.5
	9.08	-4.2	-2.5
	9.09	-4.21	-2.5
	9.11	-4.19	-2.52
	9.12	-4.18	-2.54
	9.13	-4.17	-2.53
	9.15	-4.18	-2.5
	9.16	-4.18	-2.48
	9.17	-4.17	-2.49
	9.19	-4.18	-2.51
	9.2	-4.19	-2.52
	9.21	-4.21	-2.51
	9.23	-4.2	-2.5
	9.24	-4.19	-2.5
	9.25	-4.19	-2.49
	9.26	-4.19	-2.49
	9.28	-4.19	-2.49
	9.29	-4.19	-2.51
	9.3	-4.19	-2.5
	9.32	-4.2	-2.51
	9.33	-4.2	-2.5
	9.34	-4.2	-2.48
	9.36	-4.19	-2.46
	9.37	-4.19	-2.47
	9.38	-4.17	-2.47
	9.4	-4.17	-2.48
	9.41	-4.17	-2.49
	9.42	-4.16	-2.48
	9.44	-4.17	-2.47
	9.45	-4.17	-2.45
	9.46	-4.18	-2.45
	9.48	-4.19	-2.44
	9.49	-4.19	-2.44
	9.5	-4.19	-2.42
	9.52	-4.18	-2.42
	9.53	-4.17	-2.42
	9.54	-4.17	-2.43
	9.56	-4.18	-2.44
	9.57	-4.2	-2.44
	9.58	-4.2	-2.44
	9.6	-4.17	-2.43
	9.61	-4.16	-2.41
	9.62	-4.16	-2.39
	9.64	-4.18	-2.38
	9.65	-4.19	-2.38
	9.66	-4.21	-2.36
	9.68	-4.22	-2.34
	9.69	-4.24	-2.33
	9.7	-4.22	-2.36
	9.72	-4.2	-2.37
	9.73	-4.19	-2.38
	9.74	-4.2	-2.38
	9.76	-4.19	-2.37
	9.77	-4.18	-2.36
	9.78	-4.18	-2.37
	9.8	-4.17	-2.37
	9.81	-4.17	-2.35
	9.82	-4.17	-2.33
	9.84	-4.17	-2.31
	9.85	-4.2	-2.3
	9.86	-4.18	-2.28
	9.88	-4.18	-2.28
	9.89	-4.17	-2.29
	9.9	-4.18	-2.29
	9.92	-4.19	-2.28
	9.93	-4.19	-2.27
	9.94	-4.18	-2.23
	9.96	-4.19	-2.22
	9.97	-4.19	-2.21
	9.98	-4.2	-2.21
	10	-4.2	-2.19
	10.01	-4.2	-2.17
	10.02	-4.18	-2.13
	10.04	-4.18	-2.1
	10.05	-4.17	-2.07
	10.06	-4.17	-2.05
	10.08	-4.17	-2.03
	10.09	-4.17	-2.02
	10.1	-4.17	-2.01
	10.12	-4.16	-1.99
	10.13	-4.15	-1.95
	10.14	-4.15	-1.91
	10.16	-4.14	-1.86
	10.17	-4.13	-1.82
	10.18	-4.14	-1.81
	10.2	-4.15	-1.79
	10.21	-4.16	-1.78
	10.22	-4.14	-1.76
	10.24	-4.13	-1.72
	10.25	-4.12	-1.65
	10.26	-4.11	-1.6
	10.28	-4.06	-1.55
	10.29	-4.03	-1.52
	10.3	-4.02	-1.5
	10.32	-4.01	-1.47
	10.33	-4	-1.43
	10.34	-3.98	-1.36
	10.36	-3.94	-1.3
	10.37	-3.89	-1.25
	10.38	-3.85	-1.21
	10.4	-3.81	-1.17
	10.41	-3.77	-1.12
	10.42	-3.72	-1.06
	10.44	-3.64	-1
	10.45	-3.56	-0.95
	10.46	-3.46	-0.88
	10.47	-3.37	-0.82
	10.49	-3.28	-0.76
	10.5	-3.18	-0.69
	10.51	-3.08	-0.62
	10.53	-2.97	-0.54
	10.54	-2.84	-0.46
	10.55	-2.7	-0.39
	10.57	-2.53	-0.31
	10.58	-2.35	-0.22
	10.59	-2.2	-0.14
	10.61	-2.03	-0.05
	10.62	-1.85	0.06
	10.63	-1.63	0.18
	10.65	-1.41	0.31
	10.66	-1.18	0.43
	10.67	-0.94	0.57
	10.69	-0.69	0.74
	10.7	-0.42	0.92
	10.71	-0.14	1.13
	10.73	0.15	1.33
	10.74	0.47	1.58
	10.75	0.79	1.83
	10.77	1.11	2.09
	10.78	1.43	2.38
	10.79	1.76	2.66
	10.81	2.1	2.98
	10.82	2.44	3.3
	10.83	2.8	3.64
	10.85	3.16	4
	10.86	3.53	4.37
	10.87	3.89	4.75
	10.89	4.25	5.15
	10.9	4.62	5.53
	10.91	4.98	5.92
	10.93	5.34	6.33
	10.94	5.71	6.71
	10.95	6.1	7.12
	10.97	6.48	7.48
	10.98	6.82	7.75
	10.99	7.15	8.1
	11.01	7.48	8.43
	11.02	7.82	8.76
	11.03	8.17	9.06
	11.05	8.51	9.34
	11.06	8.83	9.61
	11.07	9.12	9.87
	11.09	9.36	10.12
	11.1	9.59	10.35
	11.11	9.87	10.57
	11.13	10.12	10.76
	11.14	10.36	10.93
	11.15	10.57	11.09
	11.17	10.79	11.24
	11.18	11	11.39
	11.19	11.2	11.52
	11.21	11.37	11.65
	11.22	11.54	11.75
	11.23	11.71	11.82
	11.25	11.85	11.86
	11.26	12.01	11.9
	11.27	12.15	11.94
	11.29	12.28	12
	11.3	12.39	12.05
	11.31	12.5	12.1
	11.33	12.6	12.12
	11.34	12.69	12.14
	11.35	12.77	12.16
	11.37	12.86	12.17
	11.38	12.95	12.17
	11.39	13.03	12.16
	11.41	13.14	12.16
	11.42	13.24	12.16
	11.43	13.35	12.15
	11.45	13.44	12.13
	11.46	13.53	12.11
	11.47	13.61	12.08
	11.49	13.7	12.07
	11.5	13.8	12.07
	11.51	13.91	12.08
	11.53	14.03	12.1
	11.54	14.16	12.1
	11.55	14.29	12.12
	11.57	14.43	12.14
	11.58	14.59	12.18
	11.59	14.78	12.2
	11.61	15	12.25
	11.62	15.2	12.3
	11.63	15.41	12.37
	11.65	15.62	12.44
	11.66	15.83	12.51
	11.67	16.05	12.59
	11.69	16.29	12.69
	11.7	16.55	12.79
	11.71	16.83	12.92
	11.72	17.14	13.05
	11.74	17.45	13.19
	11.75	17.78	13.33
	11.76	18.14	13.48
	11.78	18.5	13.64
	11.79	18.88	13.83
	11.8	19.25	14.03
	11.82	19.64	14.24
	11.83	20.05	14.47
	11.84	20.47	14.69
	11.86	20.91	14.94
	11.87	21.37	15.2
	11.88	21.86	15.48
	11.9	22.38	15.77
	11.91	22.91	16.06
	11.92	23.46	16.35
	11.94	24.03	16.65
	11.95	24.61	16.94
	11.96	25.23	17.26
	11.98	25.89	17.59
	11.99	26.56	17.91
	12	27.26	18.25
	12.02	27.98	18.61
	12.03	28.72	18.98
	12.04	29.5	19.35
	12.06	30.3	19.73
	12.07	31.14	20.13
	12.08	32.03	20.55
	12.1	32.92	20.94
	12.11	33.84	21.34
	12.12	34.82	21.76
	12.14	35.85	22.18
	12.15	37	22.6
	12.16	38.17	23
	12.18	39.37	23.38
	12.19	40.62	23.8
	12.2	41.87	24.21
	12.22	43.19	24.65
	12.23	44.57	25.1
	12.24	45.98	25.55
	12.26	47.48	26.08
	12.27	49.02	26.65
	12.28	50.6	27.32
	12.3	52.3	28.1
	12.31	54.02	29.01
	12.32	55.37	30.14
	12.34	57.32	31.53
	12.35	59.35	32.79
	12.36	61.52	34.94
	12.38	63.85	37.65
	12.39	66.22	40.95
	12.4	68.81	45.35
	12.42	71.59	50.61
	12.43	74.49	56.73
	12.44	77.63	64.23
	12.46	80.89	72.55
	12.47	84.34	81.7
	12.48	88.06	92.2
	12.5	91.97	103.34
	12.51	96.19	115.57
	12.52	100.7	128.54
	12.54	105.44	141.88
	12.55	110.62	156.26
	12.56	116	171
	12.58	121.76	186.24
	12.59	127.93	201.87
	12.6	134.24	217.27
	12.62	140.96	233.03
	12.63	147.99	248.73
	12.64	155.24	263.56
	12.66	162.98	278.12
	12.67	170.83	291.81
	12.68	178.87	304.69
	12.7	187.56	317.18
	12.71	196.36	328.62
	12.72	205.23	339.27
	12.74	214.45	349.26
	12.75	223.37	358.21
	12.76	232.43	366.4
	12.78	241.28	373.62
	12.79	249.87	379.94
	12.8	258.65	385.44
	12.82	267.12	389.96
	12.83	275.47	393.68
	12.84	283.68	396.63
	12.86	291.21	399.17
	12.87	298.68	401.35
	12.88	305.96	402.79
	12.9	312.55	403.48
	12.91	318.88	403.26
	12.92	324.8	402.32
	12.93	330.22	400.74
	12.95	335.3	398.61
	12.96	339.79	396.06
	12.97	343.73	393.08
	12.99	347.27	389.74
	13	350.28	386.01
	13.01	352.73	381.83
	13.03	354.66	377.4
	13.04	356.12	372.7
	13.05	357.18	367.67
	13.07	357.82	362.52
	13.08	358.01	357.12
	13.09	357.7	351.42
	13.11	356.99	345.71
	13.12	355.92	339.67
	13.13	354.38	333.49
	13.15	352.51	327.26
	13.16	350.2	320.72
	13.17	347.48	314.29
	13.19	344.46	308.04
	13.2	341.11	301.73
	13.21	337.5	295.62
	13.23	333.58	289.43
	13.24	329.28	283.35
	13.25	324.94	277.52
	13.27	320.46	271.49
	13.28	315.97	265.56
	13.29	311.31	259.92
	13.31	306.44	254.27
	13.32	301.59	248.84
	13.33	296.51	243.38
	13.35	291.22	237.95
	13.36	285.97	232.75
	13.37	280.73	227.53
	13.39	275.49	222.44
	13.4	270.36	217.49
	13.41	265.15	212.56
	13.43	260	207.86
	13.44	254.87	203.29
	13.45	249.61	198.78
	13.47	244.53	194.41
	13.48	239.39	190.06
	13.49	234.32	185.72
	13.51	229.47	181.5
	13.52	224.52	177.36
	13.53	219.72	173.37
	13.55	215.58	169.55
	13.56	211.4	165.68
	13.57	206.75	162.03
	13.59	202.13	158.43
	13.6	197.46	154.9
	13.61	193.03	151.58
	13.63	188.67	148.26
	13.64	184.37	145.05
	13.65	180.25	141.92
	13.67	176.15	138.74
	13.68	172.16	135.74
	13.69	168.32	132.79
	13.71	164.4	129.77
	13.72	160.64	127.62
	13.73	156.94	124.8
	13.75	153.26	122.08
	13.76	149.78	119.54
	13.77	146.31	117.01
	13.79	142.83	114.54
	13.8	139.41	112.2
	13.81	136	109.85
	13.83	132.91	107.63
	13.84	129.97	105.45
	13.85	127.04	103.3
	13.87	124.22	101.25
	13.88	121.42	99.24
	13.89	118.64	97.24
	13.91	116.07	95.34
	13.92	113.52	93.39
	13.93	111.05	91.54
	13.95	108.7	89.75
	13.96	106.36	87.99
	13.97	104.14	86.25
	13.99	101.97	84.51
	14	99.8	82.75
	14.01	97.79	81.15
	14.03	95.79	79.56
	14.04	93.84	77.93
	14.05	91.92	76.33
	14.07	90.06	74.71
	14.08	88.27	73.18
	14.09	86.53	71.67
	14.11	84.75	70.17
	14.12	83	68.73
	14.13	81.33	67.31
	14.15	79.67	65.91
	14.16	78.11	64.55
	14.17	76.56	63.19
	14.18	75.06	61.87
	14.2	73.58	60.58
	14.21	72.08	59.23
	14.22	70.67	57.91
	14.24	69.28	56.62
	14.25	67.9	55.35
	14.26	66.58	54.1
	14.28	65.21	52.76
	14.29	63.89	51.45
	14.3	62.61	50.21
	14.32	61.32	49.08
	14.33	60.07	48.04
	14.34	58.82	47.01
	14.36	57.53	45.95
	14.37	56.32	44.93
	14.38	55.14	43.89
	14.4	54.04	42.87
	14.41	52.99	41.9
	14.42	51.88	40.96
	14.44	50.8	40.05
	14.45	49.76	39.17
	14.46	48.71	38.28
	14.48	47.72	37.42
	14.49	46.75	36.59
	14.5	45.78	35.77
	14.52	44.86	35
	14.53	43.9	34.18
	14.54	42.98	33.43
	14.56	42.1	32.7
	14.57	41.21	31.97
	14.58	40.36	31.26
	14.6	39.51	30.51
	14.61	38.65	29.74
	14.62	37.9	29.05
	14.64	37.14	28.38
	14.65	36.36	27.77
	14.66	35.6	27.16
	14.68	34.8	26.56
	14.69	34.05	25.98
	14.7	33.31	25.42
	14.72	32.58	24.86
	14.73	31.9	24.35
	14.74	31.24	23.84
	14.76	30.56	23.32
	14.77	29.9	22.82
	14.78	29.42	22.32
	14.8	28.76	21.86
	14.81	28.15	21.42
	14.82	27.51	20.96
	14.84	26.92	20.5
	14.85	26.35	20.04
	14.86	25.78	19.61
	14.88	25.24	19.25
	14.89	24.69	18.94
	14.9	24.13	18.6
	14.92	23.57	18.28
	14.93	23.02	17.93
	14.94	22.5	17.62
	14.96	22.04	17.35
	14.97	21.63	17.09
	14.98	21.24	16.84
	15	20.81	16.62
	15.01	20.39	16.42
	15.02	19.99	16.24
	15.04	19.62	16.07
	15.05	19.28	15.94
	15.06	18.97	15.84
	15.08	18.68	15.75
	15.09	18.4	15.73
	15.1	18.13	15.74
	15.12	17.88	15.83
	15.13	17.67	15.95
	15.14	17.53	16.13
	15.16	17.42	16.37
	15.17	17.33	16.65
	15.18	17.27	17.01
	15.2	17.28	17.43
	15.21	17.37	17.94
	15.22	17.54	18.59
	15.24	17.77	19.33
	15.25	18.06	20.21
	15.26	18.46	21.25
	15.28	18.93	22.38
	15.29	19.55	23.66
	15.3	20.31	25.09
	15.32	21.2	26.61
	15.33	22.25	28.33
	15.34	23.43	30.18
	15.36	24.82	32.2
	15.37	26.43	34.44
	15.38	28.21	36.82
	15.39	30.22	39.42
	15.41	32.47	42.25
	15.42	34.89	45.22
	15.43	37.67	48.48
	15.45	40.72	51.88
	15.46	44.01	55.41
	15.47	47.79	59.09
	15.49	51.82	62.79
	15.5	56.19	66.6
	15.51	61.08	70.57
	15.53	66.15	74.48
	15.54	71.65	78.53
	15.55	77.5	82.58
	15.57	83.51	86.58
	15.58	89.96	90.65
	15.59	96.62	94.57
	15.61	103.58	98.37
	15.62	110.78	102.19
	15.63	118.1	105.85
	15.65	125.81	109.43
	15.66	133.69	112.84
	15.67	141.48	115.99
	15.69	149.55	119.01
	15.7	157.69	121.73
	15.71	165.93	124.18
	15.73	174.23	126.45
	15.74	182.2	128.35
	15.75	190.19	130
	15.77	198.26	131.4
	15.78	205.88	132.45
	15.79	213.25	133.26
	15.81	220.41	133.73
	15.82	227.19	133.89
	15.83	233.77	133.73
	15.85	239.83	133.32
	15.86	245.4	132.57
	15.87	250.65	131.52
	15.89	255.3	130.23
	15.9	259.5	128.62
	15.91	263.06	126.76
	15.93	266.01	124.72
	15.94	268.53	122.38
	15.95	270.36	119.85
	15.97	271.55	117.12
	15.98	272.16	114.07
	15.99	272.07	110.98
	16.01	271.56	107.86
	16.02	270.59	104.66
	16.03	268.98	101.5
	16.05	266.67	98.19
	16.06	263.82	94.86
	16.07	260.6	91.57
	16.09	256.84	88.2
	16.1	252.8	84.9
	16.11	248.48	81.6
	16.13	243.54	78.26
	16.14	238.43	75.11
	16.15	233.07	71.94
	16.17	227.35	68.81
	16.18	221.57	65.81
	16.19	215.49	62.81
	16.21	209.29	59.92
	16.22	203.15	57.12
	16.23	196.76	54.36
	16.25	190.41	51.82
	16.26	184.07	49.39
	16.27	177.59	47.05
	16.29	171.34	44.77
	16.3	164.93	42.51
	16.31	158.52	40.33
	16.33	152.5	38.22
	16.34	146.44	36.19
	16.35	140.54	34.28
	16.37	134.73	32.54
	16.38	128.91	30.8
	16.39	123.42	29.2
	16.41	117.86	27.63
	16.42	112.49	26.18
	16.43	107.41	24.82
	16.45	102.43	23.49
	16.46	97.67	22.57
	16.47	93.17	21.39
	16.49	88.71	20.24
	16.5	84.53	19.18
	16.51	80.5	18.18
	16.53	76.55	17.21
	16.54	72.85	16.29
	16.55	69.22	15.41
	16.57	65.76	14.6
	16.58	62.52	13.89
	16.59	59.35	13.23
	16.61	56.37	12.62
	16.62	53.52	12.05
	16.63	50.77	11.48
	16.64	48.32	10.97
	16.66	46.02	10.49
	16.67	43.8	10.04
	16.68	41.76	9.61
	16.7	39.8	9.18
	16.71	37.97	8.78
	16.72	36.27	8.41
	16.74	34.65	8.06
	16.75	33.12	7.77
	16.76	31.71	7.51
	16.78	30.31	7.25
	16.79	29	7.01
	16.8	27.78	6.75
	16.82	26.67	6.49
	16.83	25.68	6.25
	16.84	24.7	6.01
	16.86	23.78	5.77
	16.87	22.89	5.53
	16.88	22.07	5.29
	16.9	21.29	5.07
	16.91	20.57	4.87
	16.92	19.86	4.66
	16.94	19.19	4.48
	16.95	18.49	4.3
	16.96	17.82	4.11
	16.98	17.21	3.92
	16.99	16.64	3.75
	17	16.12	3.59
	17.02	15.61	3.45
	17.03	15.1	3.28
	17.04	14.64	3.11
	17.06	14.18	2.92
	17.07	13.75	2.74
	17.08	13.35	2.58
	17.1	12.94	2.41
	17.11	12.56	2.26
	17.12	12.17	2.11
	17.14	11.79	1.98
	17.15	11.44	1.86
	17.16	11.1	1.75
	17.18	10.76	1.63
	17.19	10.47	1.5
	17.2	10.16	1.38
	17.22	9.89	1.28
	17.23	9.62	1.16
	17.24	9.41	1.05
	17.26	9.16	0.91
	17.27	8.92	0.82
	17.28	8.67	0.71
	17.3	8.44	0.62
	17.31	8.2	0.53
	17.32	7.99	0.44
	17.34	7.8	0.34
	17.35	7.6	0.25
	17.36	7.39	0.15
	17.38	7.19	0.06
	17.39	7.01	-0.03
	17.4	6.84	-0.09
	17.42	6.66	-0.15
	17.43	6.5	-0.24
	17.44	6.35	-0.32
	17.46	6.18	-0.42
	17.47	5.99	-0.49
	17.48	5.81	-0.55
	17.5	5.63	-0.62
	17.51	5.47	-0.69
	17.52	5.31	-0.77
	17.54	5.13	-0.86
	17.55	4.94	-0.89
	17.56	4.77	-0.94
	17.58	4.6	-0.98
	17.59	4.43	-1.04
	17.6	4.24	-1.1
	17.62	4.05	-1.16
	17.63	3.88	-1.21
	17.64	3.69	-1.26
	17.66	3.5	-1.3
	17.67	3.3	-1.34
	17.68	3.11	-1.39
	17.7	2.94	-1.44
	17.71	2.75	-1.48
	17.72	2.56	-1.51
	17.74	2.36	-1.53
	17.75	2.17	-1.58
	17.76	2.01	-1.62
	17.78	1.83	-1.66
	17.79	1.65	-1.69
	17.8	1.48	-1.7
	17.82	1.32	-1.74
	17.83	1.15	-1.75
	17.84	1	-1.78
	17.85	0.83	-1.81
	17.87	0.66	-1.85
	17.88	0.5	-1.86
	17.89	0.33	-1.89
	17.91	0.17	-1.9
	17.92	0.01	-1.93
	17.93	-0.13	-1.94
	17.95	-0.27	-1.96
	17.96	-0.41	-1.97
	17.97	-0.55	-1.98
	17.99	-0.69	-2.01
	18	-0.82	-2.02
	18.01	-0.96	-2.04
	18.03	-1.08	-2.06
	18.04	-1.21	-2.08
	18.05	-1.3	-2.09
	18.07	-1.41	-2.1
	18.08	-1.51	-2.12
	18.09	-1.61	-2.14
	18.11	-1.72	-2.16
	18.12	-1.82	-2.18
	18.13	-1.92	-2.18
	18.15	-2.01	-2.19
	18.16	-2.1	-2.21
	18.17	-2.19	-2.24
	18.19	-2.27	-2.26
	18.2	-2.35	-2.26
	18.21	-2.42	-2.26
	18.23	-2.48	-2.28
	18.24	-2.54	-2.31
	18.25	-2.61	-2.32
	18.27	-2.68	-2.32
	18.28	-2.74	-2.31
	18.29	-2.8	-2.31
	18.31	-2.85	-2.31
	18.32	-2.89	-2.31
	18.33	-2.93	-2.32
	18.35	-2.98	-2.33
	18.36	-3.03	-2.35
	18.37	-3.08	-2.37
	18.39	-3.13	-2.39
	18.4	-3.17	-2.39
	18.41	-3.2	-2.39
	18.43	-3.24	-2.4
	18.44	-3.28	-2.42
	18.45	-3.32	-2.43
	18.47	-3.33	-2.44
	18.48	-3.34	-2.43
	18.49	-3.36	-2.43
	18.51	-3.38	-2.43
	18.52	-3.4	-2.43
	18.53	-3.43	-2.44
	18.55	-3.44	-2.45
	18.56	-3.45	-2.45
	18.57	-3.46	-2.45
	18.59	-3.49	-2.45
	18.6	-3.52	-2.47
	18.61	-3.54	-2.48
	18.63	-3.56	-2.49
	18.64	-3.58	-2.47
	18.65	-3.6	-2.45
	18.67	-3.62	-2.45
	18.68	-3.63	-2.47
	18.69	-3.65	-2.48
	18.71	-3.66	-2.49
	18.72	-3.68	-2.48
	18.73	-3.69	-2.47
	18.75	-3.7	-2.47
	18.76	-3.71	-2.47
	18.77	-3.72	-2.48
	18.79	-3.71	-2.47
	18.8	-3.73	-2.47
	18.81	-3.76	-2.46
	18.83	-3.79	-2.46
	18.84	-3.81	-2.46
	18.85	-3.82	-2.47
	18.87	-3.83	-2.47
	18.88	-3.84	-2.47
	18.89	-3.84	-2.47
	18.91	-3.84	-2.49
	18.92	-3.85	-2.5
	18.93	-3.85	-2.51
	18.95	-3.87	-2.51
	18.96	-3.89	-2.51
	18.97	-3.91	-2.5
	18.99	-3.93	-2.51
	19	-3.93	-2.53
	19.01	-3.93	-2.55
	19.03	-3.93	-2.54
	19.04	-3.93	-2.52
	19.05	-3.93	-2.53
	19.07	-3.95	-2.53
	19.08	-3.97	-2.53
	19.09	-3.97	-2.53
	19.1	-3.98	-2.52
	19.12	-3.99	-2.54
	19.13	-3.99	-2.53
	19.14	-3.98	-2.52
	19.16	-3.98	-2.53
	19.17	-3.98	-2.54
	19.18	-3.99	-2.55
	19.2	-4	-2.54
	19.21	-4	-2.54
	19.22	-4.02	-2.54
	19.24	-4.03	-2.55
	19.25	-4.02	-2.54
	19.26	-4	-2.54
	19.28	-3.99	-2.52
	19.29	-4	-2.53
	19.3	-4	-2.54
	19.32	-4.01	-2.56
	19.33	-4.02	-2.54
	19.34	-4.04	-2.53
	19.36	-4.05	-2.51
	19.37	-4.04	-2.54
	19.38	-4.04	-2.55
	19.4	-4.03	-2.57
	19.41	-4.05	-2.55
	19.42	-4.05	-2.55
	19.44	-4.05	-2.57
	19.45	-4.05	-2.58
	19.46	-4.03	-2.58
	19.48	-4.03	-2.55
	19.49	-4.02	-2.54
	19.5	-4.04	-2.54
	19.52	-4.04	-2.54
	19.53	-4.02	-2.54
	19.54	-3.99	-2.54
	19.56	-3.99	-2.54
	19.57	-4	-2.53
	19.58	-3.99	-2.53
	19.6	-3.98	-2.54
	19.61	-3.96	-2.54
	19.62	-3.97	-2.54
	19.64	-3.98	-2.54
	19.65	-3.98	-2.53
	19.66	-3.98	-2.54
	19.68	-3.97	-2.56
	19.69	-3.96	-2.56
	19.7	-3.92	-2.57
	19.72	-3.9	-2.55
	19.73	-3.88	-2.56
	19.74	-3.89	-2.57
	19.76	-3.9	-2.6
	19.77	-3.89	-2.59
	19.78	-3.86	-2.59
	19.8	-3.83	-2.6
	19.81	-3.81	-2.62
	19.82	-3.77	-2.63
	19.84	-3.75	-2.63
	19.85	-3.74	-2.64
	19.86	-3.75	-2.66
	19.88	-3.76	-2.68
	19.89	-3.74	-2.7
	19.9	-3.71	-2.71
	19.92	-3.7	-2.73
	19.93	-3.68	-2.74
	19.94	-3.69	-2.75
	19.96	-3.69	-2.76
	19.97	-3.69	-2.77
	19.98	-3.68	-2.79
	20	-3.68	-2.79
	20.01	-3.68	-2.8
	20.02	-3.68	-2.79
	20.04	-3.68	-2.81
	20.05	-3.68	-2.79
	20.06	-3.68	-2.78
	20.08	-3.69	-2.78
	20.09	-3.7	-2.79
	20.1	-3.7	-2.79
	20.12	-3.71	-2.77
	20.13	-3.72	-2.74
	20.14	-3.73	-2.71
	20.16	-3.74	-2.71
	20.17	-3.74	-2.7
	20.18	-3.76	-2.69
	20.2	-3.78	-2.68
	20.21	-3.78	-2.67
	20.22	-3.77	-2.67
	20.24	-3.76	-2.65
	20.25	-3.76	-2.61
	20.26	-3.75	-2.58
	20.28	-3.75	-2.56
	20.29	-3.76

## Sheet: Fig.3c
	Elution time (min)	WT tetramer + Fabv2	Y75C tetramer + Fabv2	I99C tetramer + Fabv2
Units	min	mAU280	mAU280	mAU280
	7.92	-3.87	-1.5	-1.67
	7.94	-3.9	-1.39	-1.68
	7.95	-3.88	-1.26	-1.65
	7.97	-3.87	-1.14	-1.64
	7.99	-3.86	-1.01	-1.63
	8	-3.87	-0.9	-1.65
	8.02	-3.89	-0.79	-1.64
	8.03	-3.9	-0.65	-1.65
	8.05	-3.91	-0.49	-1.66
	8.07	-3.91	-0.32	-1.67
	8.08	-3.91	-0.15	-1.67
	8.1	-3.92	0.01	-1.66
	8.12	-3.95	0.15	-1.65
	8.13	-3.96	0.28	-1.63
	8.15	-3.98	0.42	-1.64
	8.17	-3.99	0.57	-1.68
	8.18	-3.99	0.72	-1.7
	8.2	-3.96	0.84	-1.67
	8.22	-3.95	0.96	-1.63
	8.23	-3.98	1.05	-1.63
	8.25	-4.02	1.17	-1.64
	8.27	-4.04	1.26	-1.64
	8.28	-4.05	1.34	-1.63
	8.3	-4.06	1.42	-1.63
	8.32	-4.05	1.51	-1.61
	8.33	-4.06	1.6	-1.59
	8.35	-4.09	1.72	-1.59
	8.37	-4.11	1.85	-1.59
	8.38	-4.12	2.01	-1.59
	8.4	-4.13	2.18	-1.58
	8.42	-4.13	2.35	-1.54
	8.43	-4.12	2.55	-1.54
	8.45	-4.15	2.81	-1.55
	8.47	-4.13	3.1	-1.55
	8.48	-4.13	3.43	-1.52
	8.5	-4.12	3.81	-1.45
	8.52	-4.12	4.23	-1.44
	8.53	-4.11	4.67	-1.47
	8.55	-4.15	5.16	-1.47
	8.57	-4.15	5.68	-1.44
	8.58	-4.16	6.27	-1.4
	8.6	-4.14	6.91	-1.37
	8.62	-4.15	7.56	-1.35
	8.63	-4.15	8.26	-1.33
	8.65	-4.18	8.98	-1.31
	8.67	-4.18	9.73	-1.29
	8.68	-4.17	10.47	-1.29
	8.7	-4.16	11.27	-1.26
	8.72	-4.18	12.04	-1.24
	8.73	-4.19	12.84	-1.22
	8.75	-4.17	13.62	-1.2
	8.77	-4.16	14.41	-1.19
	8.78	-4.17	15.15	-1.19
	8.8	-4.19	15.89	-1.17
	8.82	-4.21	16.67	-1.18
	8.83	-4.2	17.41	-1.17
	8.85	-4.17	18.09	-1.16
	8.87	-4.16	18.72	-1.14
	8.88	-4.16	19.35	-1.14
	8.9	-4.16	19.91	-1.11
	8.92	-4.16	20.44	-1.08
	8.93	-4.18	20.91	-1.07
	8.95	-4.18	21.32	-1.08
	8.97	-4.18	21.68	-1.07
	8.98	-4.18	22.01	-1.06
	9	-4.19	22.28	-1.03
	9.02	-4.19	22.51	-1.01
	9.03	-4.15	22.71	-0.99
	9.05	-4.16	22.85	-0.96
	9.07	-4.18	22.92	-0.92
	9.08	-4.2	22.94	-0.84
	9.1	-4.2	22.91	-0.77
	9.12	-4.18	22.85	-0.69
	9.13	-4.17	22.76	-0.62
	9.15	-4.18	22.63	-0.53
	9.17	-4.18	22.44	-0.42
	9.18	-4.18	22.25	-0.29
	9.2	-4.19	22	-0.15
	9.22	-4.2	21.72	-0.02
	9.23	-4.19	21.45	0.13
	9.25	-4.19	21.15	0.3
	9.26	-4.19	20.82	0.5
	9.28	-4.19	20.47	0.68
	9.3	-4.19	20.11	0.9
	9.31	-4.2	19.75	1.14
	9.33	-4.2	19.36	1.4
	9.35	-4.2	18.95	1.64
	9.36	-4.19	18.52	1.91
	9.38	-4.18	18.09	2.19
	9.4	-4.17	17.67	2.51
	9.41	-4.17	17.27	2.81
	9.43	-4.16	16.84	3.12
	9.45	-4.17	16.41	3.46
	9.46	-4.18	15.99	3.78
	9.48	-4.2	15.58	4.12
	9.5	-4.19	15.15	4.47
	9.51	-4.19	14.74	4.82
	9.53	-4.17	14.36	5.15
	9.55	-4.18	13.98	5.48
	9.56	-4.19	13.6	5.79
	9.58	-4.2	13.23	6.11
	9.6	-4.17	12.88	6.41
	9.61	-4.16	12.53	6.7
	9.63	-4.17	12.21	6.96
	9.65	-4.19	11.92	7.19
	9.66	-4.21	11.67	7.42
	9.68	-4.23	11.41	7.61
	9.7	-4.23	11.18	7.79
	9.71	-4.21	10.98	7.94
	9.73	-4.19	10.82	8.07
	9.75	-4.19	10.64	8.21
	9.76	-4.19	10.47	8.32
	9.78	-4.18	10.36	8.39
	9.8	-4.17	10.3	8.44
	9.81	-4.17	10.29	8.48
	9.83	-4.17	10.31	8.52
	9.85	-4.19	10.36	8.51
	9.86	-4.18	10.45	8.49
	9.88	-4.18	10.62	8.45
	9.9	-4.17	10.86	8.41
	9.91	-4.18	11.18	8.34
	9.93	-4.19	11.6	8.27
	9.95	-4.19	12.12	8.17
	9.96	-4.18	12.74	8.06
	9.98	-4.2	13.5	7.94
	10	-4.2	14.42	7.81
	10.01	-4.19	15.44	7.67
	10.03	-4.18	16.66	7.5
	10.05	-4.17	18.07	7.34
	10.06	-4.17	19.77	7.15
	10.08	-4.17	21.67	6.95
	10.1	-4.17	23.82	6.77
	10.11	-4.17	26.32	6.59
	10.13	-4.15	29.18	6.41
	10.15	-4.15	32.43	6.22
	10.16	-4.12	35.98	6.03
	10.18	-4.14	39.98	5.85
	10.2	-4.15	44.2	5.67
	10.21	-4.16	48.87	5.49
	10.23	-4.14	53.79	5.27
	10.25	-4.12	59.23	5.08
	10.26	-4.11	64.93	4.92
	10.28	-4.05	71.14	4.75
	10.3	-4.02	77.63	4.56
	10.31	-4.01	84.5	4.4
	10.33	-4	91.79	4.25
	10.35	-3.97	99.32	4.09
	10.36	-3.91	107.26	3.94
	10.38	-3.86	115.33	3.8
	10.4	-3.81	123.85	3.66
	10.41	-3.76	132.35	3.5
	10.43	-3.68	141.31	3.37
	10.45	-3.58	150.16	3.25
	10.46	-3.46	159.36	3.14
	10.48	-3.34	166.71	3.03
	10.49	-3.23	176.07	2.94
	10.51	-3.1	185.51	2.85
	10.53	-2.97	194.69	2.73
	10.54	-2.81	203.88	2.65
	10.56	-2.62	212.6	2.58
	10.58	-2.4	221.25	2.52
	10.59	-2.2	229.35	2.44
	10.61	-1.99	237.27	2.37
	10.63	-1.74	244.57	2.31
	10.64	-1.46	251.54	2.26
	10.66	-1.18	257.84	2.23
	10.68	-0.88	263.64	2.19
	10.69	-0.55	268.86	2.17
	10.71	-0.2	273.44	2.17
	10.73	0.15	277.6	2.15
	10.74	0.55	280.98	2.11
	10.76	0.95	283.37	2.08
	10.78	1.35	284.84	2.08
	10.79	1.76	285.6	2.07
	10.81	2.18	285.52	2.08
	10.83	2.62	284.74	2.08
	10.84	3.07	283.29	2.09
	10.86	3.53	281.04	2.09
	10.88	3.98	278.18	2.1
	10.89	4.44	274.74	2.1
	10.91	4.89	270.7	2.13
	10.93	5.34	266.15	2.16
	10.94	5.81	261.19	2.22
	10.96	6.29	255.93	2.29
	10.98	6.74	250.23	2.39
	10.99	7.15	244.27	2.48
	11.01	7.56	237.78	2.59
	11.03	8	231.12	2.72
	11.04	8.43	224.04	2.91
	11.06	8.83	217.02	3.15
	11.08	9.19	209.77	3.45
	11.09	9.45	202.62	3.8
	11.11	9.8	195.38	4.21
	11.13	10.12	188.22	4.72
	11.14	10.42	181.16	5.37
	11.16	10.68	174.17	6.15
	11.18	10.95	167.39	7.08
	11.19	11.2	160.55	8.11
	11.21	11.41	153.99	9.38
	11.23	11.62	147.39	10.82
	11.24	11.8	141.1	12.49
	11.26	12.01	134.77	14.34
	11.28	12.18	128.86	16.47
	11.29	12.34	123	18.83
	11.31	12.47	117.53	21.46
	11.33	12.6	112.2	24.42
	11.34	12.71	107.22	27.65
	11.36	12.82	102.47	31.28
	11.38	12.93	97.87	34.74
	11.39	13.03	93.58	38.54
	11.41	13.16	89.26	43.02
	11.43	13.29	85.23	47.93
	11.44	13.42	81.32	53.1
	11.46	13.53	77.86	58.67
	11.48	13.63	74.46	64.55
	11.49	13.74	71.39	70.71
	11.51	13.88	68.47	77.31
	11.53	14.03	65.73	84.1
	11.54	14.19	63.11	91.33
	11.56	14.36	60.58	98.6
	11.58	14.55	58.32	106.25
	11.59	14.78	56.16	113.8
	11.61	15.05	54.16	121.66
	11.63	15.3	52.18	129.38
	11.64	15.57	50.32	137.26
	11.66	15.83	48.5	145
	11.68	16.11	46.85	152.72
	11.69	16.42	45.27	160.29
	11.71	16.76	43.81	167.7
	11.72	17.14	42.39	174.88
	11.74	17.53	41.06	181.61
	11.76	17.96	39.83	188.18
	11.77	18.41	38.71	194.15
	11.79	18.88	37.72	199.58
	11.81	19.34	36.64	204.15
	11.82	19.84	35.67	208.29
	11.84	20.36	34.65	211.67
	11.86	20.91	33.62	214.4
	11.87	21.49	32.6	216.45
	11.89	22.12	31.67	217.83
	11.91	22.78	30.8	218.4
	11.92	23.46	29.97	218.31
	11.94	24.18	29.2	217.59
	11.96	24.91	28.44	216.16
	11.97	25.73	27.71	214.08
	11.99	26.56	27.02	211.56
	12.01	27.44	26.35	208.32
	12.02	28.34	25.71	204.71
	12.04	29.3	25.13	200.54
	12.06	30.3	24.57	196.04
	12.07	31.36	24.01	190.99
	12.09	32.47	23.42	185.65
	12.11	33.61	22.86	179.96
	12.12	34.82	22.29	174.1
	12.14	36.12	21.82	168.1
	12.16	37.58	21.33	161.92
	12.17	39.06	20.86	155.74
	12.19	40.62	20.37	149.42
	12.21	42.19	19.9	143.25
	12.22	43.88	19.44	136.92
	12.24	45.61	18.98	130.76
	12.26	47.48	18.55	124.36
	12.27	49.4	18.1	118.09
	12.29	51.44	17.69	111.8
	12.31	53.59	17.28	105.88
	12.32	55.37	16.89	100.18
	12.34	57.82	16.5	94.85
	12.36	60.42	16.09	89.87
	12.37	63.26	15.73	85.06
	12.39	66.22	15.36	80.57
	12.41	69.5	14.98	76.22
	12.42	73	14.55	72.21
	12.44	76.83	14.12	68.29
	12.46	80.89	13.71	64.73
	12.47	85.24	13.34	61.27
	12.49	89.99	12.97	58.08
	12.51	95.09	12.63	55.08
	12.52	100.7	12.29	52.29
	12.54	106.69	11.95	49.64
	12.56	113.31	11.64	47.15
	12.57	120.22	11.34	44.86
	12.59	127.93	11.02	42.73
	12.61	135.9	10.69	40.72
	12.62	144.46	10.39	38.8
	12.64	153.41	10.1	37.08
	12.66	162.98	9.82	35.42
	12.67	172.77	9.53	33.9
	12.69	183.19	9.26	32.4
	12.71	194.17	8.97	31.08
	12.72	205.23	8.64	29.83
	12.74	216.68	8.29	28.68
	12.76	227.88	8.02	27.62
	12.77	239.12	7.78	26.61
	12.79	249.87	7.53	25.68
	12.81	260.77	7.32	24.86
	12.82	271.31	7.1	24.13
	12.84	281.63	6.89	23.34
	12.86	291.21	6.69	22.63
	12.87	300.56	6.52	21.91
	12.89	309.29	6.38	21.17
	12.91	317.31	6.23	20.44
	12.92	324.8	6.08	19.82
	12.94	331.54	5.95	19.25
	12.95	337.61	5.85	18.72
	12.97	342.77	5.81	18.21
	12.99	347.27	5.77	17.71
	13	350.92	5.67	17.25
	13.02	353.81	5.57	16.83
	13.04	355.77	5.48	16.45
	13.05	357.18	5.42	16.08
	13.07	357.92	5.38	15.73
	13.09	357.91	5.36	15.39
	13.1	357.2	5.34	15.06
	13.12	355.92	5.34	14.72
	13.14	353.95	5.33	14.45
	13.15	351.41	5.33	14.2
	13.17	348.19	5.38	13.95
	13.19	344.46	5.45	13.71
	13.2	340.21	5.5	13.48
	13.22	335.65	5.54	13.27
	13.24	330.37	5.6	13.07
	13.25	324.94	5.69	12.86
	13.27	319.32	5.77	12.65
	13.29	313.66	5.85	12.47
	13.3	307.68	5.95	12.3
	13.32	301.59	6.04	12.15
	13.34	295.2	6.14	12.02
	13.35	288.59	6.23	11.88
	13.37	282.06	6.34	11.74
	13.39	275.49	6.45	11.63
	13.4	269.06	6.54	11.52
	13.42	262.54	6.57	11.4
	13.44	256.16	6.61	11.27
	13.45	249.61	6.65	11.13
	13.47	243.26	6.72	10.99
	13.49	236.81	6.76	10.88
	13.5	230.69	6.78	10.77
	13.52	224.52	6.79	10.66
	13.54	218.55	6.8	10.55
	13.55	213.79	6.8	10.45
	13.57	207.9	6.74	10.34
	13.59	202.13	6.69	10.21
	13.6	196.31	6.62	10.1
	13.62	190.85	6.56	10.03
	13.64	185.43	6.49	9.94
	13.65	180.25	6.41	9.84
	13.67	175.12	6.31	9.73
	13.69	170.23	6.2	9.63
	13.7	165.36	6.07	9.52
	13.72	160.64	5.91	9.44
	13.74	156.01	5.76	9.33
	13.75	151.49	5.62	9.2
	13.77	147.18	5.49	9.08
	13.79	142.83	5.33	8.96
	13.8	138.56	5.18	8.82
	13.82	134.43	5.03	8.71
	13.84	130.7	4.88	8.59
	13.85	127.04	4.71	8.46
	13.87	123.53	4.53	8.31
	13.89	120.02	4.39	8.16
	13.9	116.71	4.24	8
	13.92	113.52	4.08	7.85
	13.94	110.46	3.9	7.68
	13.95	107.51	3.76	7.49
	13.97	104.68	3.62	7.29
	13.99	101.97	3.47	7.11
	14	99.26	3.3	6.92
	14.02	96.79	3.13	6.68
	14.04	94.31	2.98	6.45
	14.05	91.92	2.82	6.24
	14.07	89.61	2.69	6.02
	14.09	87.39	2.56	5.77
	14.1	85.2	2.41	5.54
	14.12	83	2.25	5.32
	14.14	80.91	2.12	5.08
	14.15	78.88	2.01	4.84
	14.17	76.95	1.9	4.62
	14.18	75.06	1.78	4.41
	14.2	73.21	1.65	4.19
	14.22	71.36	1.54	3.97
	14.23	69.63	1.44	3.8
	14.25	67.9	1.32	3.59
	14.27	66.24	1.21	3.4
	14.28	64.54	1.1	3.19
	14.3	62.93	1.01	2.95
	14.32	61.32	0.93	2.74
	14.33	59.76	0.84	2.58
	14.35	58.15	0.75	2.38
	14.37	56.62	0.66	2.21
	14.38	55.14	0.59	2.05
	14.4	53.78	0.55	1.91
	14.42	52.44	0.48	1.73
	14.43	51.07	0.39	1.56
	14.45	49.76	0.3	1.42
	14.47	48.47	0.25	1.3
	14.48	47.23	0.22	1.17
	14.5	46.02	0.16	1.05
	14.52	44.86	0.09	0.92
	14.53	43.67	0.01	0.81
	14.55	42.54	-0.04	0.71
	14.57	41.43	-0.09	0.63
	14.58	40.36	-0.11	0.55
	14.6	39.29	-0.15	0.46
	14.62	38.27	-0.18	0.36
	14.63	37.34	-0.2	0.27
	14.65	36.36	-0.21	0.2
	14.67	35.39	-0.21	0.18
	14.68	34.42	-0.2	0.15
	14.7	33.51	-0.18	0.14
	14.72	32.58	-0.14	0.14
	14.73	31.73	-0.06	0.13
	14.75	30.9	0.05	0.13
	14.77	30.06	0.16	0.14
	14.78	29.42	0.33	0.18
	14.8	28.61	0.57	0.26
	14.82	27.84	0.84	0.4
	14.83	27.06	1.19	0.56
	14.85	26.35	1.61	0.76
	14.87	25.65	2.12	1.02
	14.88	24.97	2.73	1.34
	14.9	24.27	3.51	1.75
	14.92	23.57	4.39	2.23
	14.93	22.88	5.37	2.8
	14.95	22.26	6.57	3.45
	14.97	21.74	7.99	4.27
	14.98	21.24	9.66	5.21
	15	20.7	11.54	6.28
	15.02	20.19	13.76	7.49
	15.03	19.71	16.21	8.88
	15.05	19.28	19.02	10.47
	15.07	18.9	22.08	12.26
	15.08	18.54	25.5	14.28
	15.1	18.2	29.25	16.52
	15.12	17.88	33.36	19.09
	15.13	17.63	37.81	21.84
	15.15	17.48	42.64	24.84
	15.17	17.35	47.91	27.94
	15.18	17.27	53.48	31.33
	15.2	17.3	59.71	34.79
	15.22	17.45	66.17	38.5
	15.23	17.71	73.04	42.25
	15.25	18.06	79.89	46.16
	15.27	18.57	87.06	50.14
	15.28	19.21	94.1	54.16
	15.3	20.11	101.18	58.21
	15.32	21.2	108.3	62.2
	15.33	22.53	115.37	66.19
	15.35	24.1	122.18	70.01
	15.37	26.01	128.72	73.76
	15.38	28.21	135.18	77.24
	15.4	30.77	141.07	80.6
	15.41	33.66	146.7	83.58
	15.43	36.93	151.77	86.37
	15.45	40.72	156.42	88.82
	15.46	44.94	160.42	90.95
	15.48	49.76	163.87	92.69
	15.5	55.07	166.54	94.09
	15.51	61.08	168.63	95.05
	15.53	67.44	170.05	95.65
	15.55	74.57	170.74	95.9
	15.56	81.98	170.79	95.71
	15.58	89.96	170.21	95.14
	15.6	98.32	168.89	94.22
	15.61	107.16	167.03	92.91
	15.63	116.24	164.56	91.3
	15.65	125.81	161.64	89.66
	15.66	135.64	158.16	87.59
	15.68	145.4	154.31	85.2
	15.7	155.67	149.95	82.63
	15.71	165.93	146.31	79.99
	15.73	176.3	141.45	77.17
	15.75	186.17	136.26	74.35
	15.76	196.26	130.95	71.41
	15.78	205.88	125.46	68.51
	15.8	215.11	120.16	65.53
	15.81	223.81	114.81	62.62
	15.83	232.19	109.77	59.72
	15.85	239.83	104.7	56.93
	15.86	246.75	99.87	54.19
	15.88	253.07	95.08	51.53
	15.9	258.47	90.54	48.97
	15.91	263.06	86.15	46.48
	15.93	266.71	82.03	44.12
	15.95	269.52	78.11	41.84
	15.96	271.3	74.31	39.7
	15.98	272.16	70.76	37.61
	16	271.98	67.32	35.67
	16.01	271.23	64.19	33.8
	16.03	269.41	61.12	32.03
	16.05	266.67	58.37	30.31
	16.06	263.07	55.72	28.71
	16.08	258.76	53.21	27.22
	16.1	253.83	50.8	25.85
	16.11	248.48	48.6	24.57
	16.13	242.27	46.49	23.34
	16.15	235.78	44.49	22.21
	16.16	228.78	42.62	21.15
	16.18	221.57	40.83	20.17
	16.2	213.93	39.17	19.21
	16.21	206.25	37.58	18.29
	16.23	198.37	36.17	17.42
	16.25	190.41	34.77	16.65
	16.26	182.46	33.45	15.89
	16.28	174.46	32.2	15.17
	16.3	166.57	31.03	14.5
	16.31	158.52	29.92	13.87
	16.33	151	28.87	13.28
	16.35	143.45	27.84	12.73
	16.36	136.2	26.77	12.22
	16.38	128.91	25.76	11.71
	16.4	122.02	24.81	11.25
	16.41	115.1	23.94	10.81
	16.43	108.67	23.11	10.4
	16.45	102.43	22.3	10
	16.46	96.52	21.51	9.63
	16.48	90.92	20.8	9.3
	16.5	85.54	20.08	8.96
	16.51	80.5	19.41	8.61
	16.53	75.6	18.75	8.25
	16.55	71.03	18.12	7.93
	16.56	66.58	17.49	7.63
	16.58	62.52	16.86	7.35
	16.6	58.6	16.24	7.06
	16.61	54.93	15.66	6.79
	16.63	51.46	15.16	6.52
	16.64	48.32	14.65	6.27
	16.66	45.44	14.15	6
	16.68	42.77	13.63	5.76
	16.69	40.28	13.11	5.51
	16.71	37.97	12.61	5.29
	16.73	35.86	12.12	5.07
	16.74	33.87	11.65	4.84
	16.76	32.06	11.22	4.62
	16.78	30.31	10.79	4.4
	16.79	28.69	10.35	4.21
	16.81	27.19	9.91	4.01
	16.83	25.92	9.52	3.81
	16.84	24.7	9.12	3.61
	16.86	23.55	8.72	3.41
	16.88	22.48	8.36	3.23
	16.89	21.48	8.01	3.04
	16.91	20.57	7.67	2.88
	16.93	19.69	7.28	2.73
	16.94	18.85	6.91	2.56
	16.96	17.98	6.55	2.39
	16.98	17.21	6.2	2.24
	16.99	16.51	5.9	2.09
	17.01	15.86	5.63	1.95
	17.03	15.23	5.4	1.8
	17.04	14.64	5.13	1.69
	17.06	14.06	4.86	1.58
	17.08	13.55	4.6	1.48
	17.09	13.05	4.34	1.35
	17.11	12.56	4.08	1.23
	17.13	12.07	3.82	1.11
	17.14	11.61	3.58	1
	17.16	11.19	3.34	0.88
	17.18	10.76	3.13	0.77
	17.19	10.39	2.94	0.67
	17.21	10.02	2.73	0.59
	17.23	9.69	2.54	0.48
	17.24	9.41	2.35	0.38
	17.26	9.1	2.17	0.27
	17.28	8.8	2	0.18
	17.29	8.5	1.82	0.11
	17.31	8.2	1.67	0.03
	17.33	7.94	1.51	-0.03
	17.34	7.7	1.36	-0.12
	17.36	7.44	1.21	-0.2
	17.38	7.19	1.05	-0.26
	17.39	6.96	0.91	-0.32
	17.41	6.75	0.77	-0.39
	17.43	6.54	0.64	-0.48
	17.44	6.35	0.49	-0.56
	17.46	6.13	0.38	-0.6
	17.48	5.9	0.28	-0.66
	17.49	5.67	0.18	-0.7
	17.51	5.47	0.06	-0.76
	17.53	5.26	-0.04	-0.81
	17.54	5.03	-0.11	-0.85
	17.56	4.81	-0.21	-0.89
	17.58	4.6	-0.3	-0.93
	17.59	4.39	-0.4	-0.97
	17.61	4.14	-0.47	-1.01
	17.63	3.92	-0.56	-1.05
	17.64	3.69	-0.65	-1.08
	17.66	3.45	-0.74	-1.12
	17.68	3.2	-0.8	-1.16
	17.69	2.98	-0.84	-1.21
	17.71	2.75	-0.88	-1.25
	17.73	2.5	-0.93	-1.27
	17.74	2.26	-0.98	-1.29
	17.76	2.05	-1.05	-1.31
	17.78	1.83	-1.09	-1.33
	17.79	1.61	-1.15	-1.35
	17.81	1.4	-1.21	-1.38
	17.83	1.2	-1.25	-1.39
	17.84	1	-1.29	-1.43
	17.86	0.79	-1.34	-1.46
	17.87	0.57	-1.39	-1.45
	17.89	0.37	-1.42	-1.44
	17.91	0.17	-1.45	-1.45
	17.92	-0.03	-1.47	-1.46
	17.94	-0.2	-1.5	-1.5
	17.96	-0.38	-1.55	-1.53
	17.97	-0.55	-1.58	-1.57
	17.99	-0.72	-1.6	-1.59
	18.01	-0.89	-1.61	-1.59
	18.02	-1.05	-1.64	-1.59
	18.04	-1.21	-1.68	-1.6
	18.06	-1.32	-1.71	-1.6
	18.07	-1.46	-1.71	-1.61
	18.09	-1.58	-1.73	-1.6
	18.11	-1.72	-1.74	-1.6
	18.12	-1.84	-1.75	-1.62
	18.14	-1.97	-1.78	-1.65
	18.16	-2.07	-1.82	-1.67
	18.17	-2.19	-1.83	-1.68
	18.19	-2.29	-1.84	-1.7
	18.21	-2.39	-1.83	-1.72
	18.22	-2.46	-1.83	-1.72
	18.24	-2.54	-1.83	-1.72
	18.26	-2.63	-1.85	-1.75
	18.27	-2.71	-1.86	-1.75
	18.29	-2.79	-1.87	-1.76
	18.31	-2.85	-1.87	-1.75
	18.32	-2.9	-1.87	-1.75
	18.34	-2.95	-1.88	-1.75
	18.36	-3.02	-1.91	-1.77
	18.37	-3.08	-1.92	-1.79
	18.39	-3.14	-1.92	-1.79
	18.41	-3.19	-1.89	-1.78
	18.42	-3.23	-1.88	-1.77
	18.44	-3.28	-1.89	-1.78
	18.46	-3.32	-1.91	-1.77
	18.47	-3.34	-1.91	-1.77
	18.49	-3.35	-1.93	-1.76
	18.51	-3.38	-1.95	-1.77
	18.52	-3.41	-1.97	-1.78
	18.54	-3.43	-1.97	-1.79
	18.56	-3.45	-1.96	-1.83
	18.57	-3.46	-1.95	-1.82
	18.59	-3.5	-1.95	-1.81
	18.61	-3.53	-1.96	-1.8
	18.62	-3.56	-1.97	-1.81
	18.64	-3.58	-1.99	-1.82
	18.66	-3.6	-2.01	-1.81
	18.67	-3.62	-2.02	-1.79
	18.69	-3.65	-2.01	-1.77
	18.71	-3.66	-2.01	-1.78
	18.72	-3.68	-2	-1.79
	18.74	-3.7	-2	-1.81
	18.76	-3.71	-2.01	-1.81
	18.77	-3.72	-2.01	-1.81
	18.79	-3.72	-2	-1.82
	18.81	-3.74	-2.02	-1.82
	18.82	-3.79	-2.03	-1.81
	18.84	-3.81	-2.01	-1.81
	18.86	-3.83	-2	-1.8
	18.87	-3.84	-2.01	-1.8
	18.89	-3.84	-2.04	-1.82
	18.91	-3.84	-2.05	-1.83
	18.92	-3.85	-2.02	-1.83
	18.94	-3.86	-2	-1.82
	18.96	-3.88	-1.99	-1.8
	18.97	-3.91	-2.01	-1.8
	18.99	-3.93	-2	-1.81
	19.01	-3.93	-1.99	-1.81
	19.02	-3.93	-1.99	-1.82
	19.04	-3.93	-1.98	-1.83
	19.06	-3.93	-1.98	-1.83
	19.07	-3.97	-1.97	-1.82
	19.09	-3.97	-1.97	-1.8
	19.1	-3.98	-1.99	-1.79
	19.12	-3.99	-1.99	-1.79
	19.14	-3.99	-1.98	-1.81
	19.15	-3.97	-1.96	-1.81
	19.17	-3.98	-1.96	-1.8
	19.19	-3.99	-1.98	-1.79
	19.2	-4	-1.97	-1.79
	19.22	-4.01	-1.98	-1.79
	19.24	-4.03	-1.98	-1.83
	19.25	-4.02	-1.99	-1.84
	19.27	-3.99	-1.99	-1.82
	19.29	-4	-1.99	-1.81
	19.3	-4	-1.97	-1.82
	19.32	-4.01	-1.96	-1.82
	19.34	-4.03	-1.97	-1.82
	19.35	-4.05	-1.97	-1.81
	19.37	-4.04	-1.97	-1.81
	19.39	-4.03	-1.97	-1.81
	19.4	-4.04	-1.96	-1.8
	19.42	-4.05	-1.97	-1.81
	19.44	-4.05	-1.98	-1.81
	19.45	-4.04	-1.98	-1.81
	19.47	-4.03	-1.97	-1.81
	19.49	-4.02	-1.95	-1.82
	19.5	-4.04	-1.95	-1.83
	19.52	-4.04	-1.95	-1.83
	19.54	-4.01	-1.96	-1.81
	19.55	-3.98	-1.96	-1.8
	19.57	-4	-1.96	-1.79
	19.59	-3.99	-1.98	-1.77
	19.6	-3.96	-2	-1.77
	19.62	-3.97	-1.99	-1.79
	19.64	-3.98	-2	-1.81
	19.65	-3.98	-2	-1.81
	19.67	-3.98	-2	-1.79
	19.69	-3.96	-1.98	-1.77
	19.7	-3.92	-1.97	-1.76
	19.72	-3.9	-1.97	-1.78
	19.74	-3.88	-1.99	-1.77
	19.75	-3.9	-2.01	-1.76
	19.77	-3.89	-2.01	-1.77
	19.79	-3.85	-1.99	-1.79
	19.8	-3.81	-1.98	-1.77
	19.82	-3.78	-2	-1.77
	19.84	-3.75	-2	-1.79
	19.85	-3.74	-1.98	-1.8
	19.87	-3.76	-1.98	-1.79
	19.89	-3.74	-2	-1.78
	19.9	-3.71	-2.02	-1.78
	19.92	-3.69	-2.03	-1.79
	19.94	-3.68	-2.02	-1.78
	19.95	-3.68	-2.01	-1.77
	19.97	-3.69	-2.01	-1.75
	19.99	-3.68	-2.01	-1.74
	20	-3.67	-2.02	-1.76
	20.02	-3.68	-1.99	-1.76
	20.04	-3.68	-1.98	-1.76
	20.05	-3.67	-2	-1.77
	20.07	-3.68	-2.02	-1.77
	20.09	-3.7	-1.99	-1.78
	20.1	-3.7	-1.98	-1.79
	20.12	-3.72	-2	-1.79
	20.14	-3.73	-2	-1.79
	20.15	-3.74	-2	-1.79
	20.17	-3.74	-2	-1.8
	20.19	-3.77	-2.01	-1.78
	20.2	-3.79	-1.99	-1.77
	20.22	-3.78	-1.99	-1.76
	20.24	-3.76	-1.99	-1.76
	20.25	-3.76	-2.01	-1.77
	20.27	-3.75	-2.01	-1.77
	20.29	-3.76	-2.02	-1.79
	20.3	-3.76	-2.02	-1.81
	20.32	-3.77	-2.02	-1.83
	20.33	-3.78	-2.02	-1.83
	20.35	-3.79	-2.01	-1.84
	20.37	-3.79	-2.04	-1.84
	20.38	-3.78	-2.05	-1.85
	20.4	-3.78	-2.05	-1.85
	20.42	-3.78	-2.05	-1.87
	20.43	-3.79	-2.05	-1.89
	20.45	-3.8	-2.07	-1.89
	20.47	-3.8	-2.06	-1.88
	20.48	-3.79	-2.05	-1.9
	20.5	-3.76	-2.04	-1.91
	20.52	-3.75	-2.03	-1.94
	20.53	-3.73	-2.04	-1.94
	20.55	-3.73	-2.04	-1.95
	20.57	-3.71	-2.04	-1.95
	20.58	-3.73	-2.03	-1.93
	20.6	-3.78	-2.02	-1.91
	20.62	-3.8	-2.01	-1.91
	20.63	-3.75	-1.98	-1.9
	20.65	-3.67	-1.93	-1.87
	20.67	-3.63	-1.89	-1.85
	20.68	-3.66	-1.87	-1.82
	20.7	-3.79	-1.85	-1.8
	20.72	-3.9	-1.83	-1.78
	20.73	-3.97	-1.83	-1.72
	20.75	-4.02	-1.8	-1.68
	20.77	-4.07	-1.78	-1.64
	20.78	-4.12	-1.75	-1.59
	20.8	-4.11	-1.72	-1.54
	20.82	-4.11	-1.69	-1.52
	20.83	-4.12	-1.66	-1.49
	20.85	-4.1	-1.64	-1.49
	20.87	-4.08	-1.64	-1.46
	20.88	-4.06	-1.64	-1.45
	20.9	-4	-1.62	-1.43

## Sheet: Fig.3e
							Fab
							tryptase

## Sheet: Fig.3h
	Elution time (min)	WT tetramer + Fabv2	Zymogen + Fabv2	WT tetramer + Fabv2 + heparin
Units	min	mAU280	mAU280	mAU280
	7.64	-4.02	-2.22	-1.35
	7.66	-4	-2.21	-1.34
	7.67	-3.98	-2.21	-1.34
	7.68	-3.98	-2.22	-1.34
	7.7	-3.98	-2.22	-1.33
	7.71	-3.98	-2.22	-1.3
	7.72	-3.97	-2.2	-1.29
	7.74	-3.94	-2.2	-1.28
	7.75	-3.93	-2.17	-1.27
	7.76	-3.93	-2.16	-1.23
	7.78	-3.93	-2.16	-1.21
	7.79	-3.92	-2.15	-1.18
	7.8	-3.91	-2.16	-1.15
	7.82	-3.9	-2.15	-1.13
	7.83	-3.9	-2.15	-1.11
	7.84	-3.89	-2.16	-1.1
	7.86	-3.88	-2.15	-1.08
	7.87	-3.87	-2.15	-1.05
	7.88	-3.86	-2.14	-1.01
	7.9	-3.85	-2.15	-0.97
	7.91	-3.86	-2.16	-0.94
	7.92	-3.87	-2.16	-0.92
	7.94	-3.9	-2.15	-0.9
	7.95	-3.89	-2.15	-0.86
	7.96	-3.89	-2.15	-0.82
	7.98	-3.86	-2.16	-0.81
	7.99	-3.87	-2.17	-0.78
	8	-3.87	-2.19	-0.74
	8.01	-3.88	-2.2	-0.68
	8.03	-3.9	-2.21	-0.65
	8.04	-3.9	-2.21	-0.62
	8.05	-3.91	-2.21	-0.61
	8.07	-3.91	-2.23	-0.58
	8.08	-3.9	-2.25	-0.55
	8.09	-3.92	-2.27	-0.52
	8.11	-3.93	-2.27	-0.47
	8.12	-3.95	-2.29	-0.42
	8.13	-3.96	-2.28	-0.37
	8.15	-3.97	-2.31	-0.31
	8.16	-3.98	-2.31	-0.27
	8.17	-3.99	-2.32	-0.22
	8.19	-3.98	-2.31	-0.17
	8.2	-3.96	-2.32	-0.09
	8.21	-3.96	-2.32	-0.02
	8.23	-3.96	-2.33	0.03
	8.24	-4	-2.35	0.09
	8.25	-4.03	-2.35	0.19
	8.27	-4.04	-2.35	0.3
	8.28	-4.05	-2.36	0.39
	8.29	-4.06	-2.37	0.46
	8.31	-4.06	-2.37	0.53
	8.32	-4.05	-2.38	0.62
	8.33	-4.06	-2.39	0.74
	8.35	-4.08	-2.41	0.88
	8.36	-4.1	-2.42	1.02
	8.37	-4.11	-2.43	1.16
	8.39	-4.12	-2.42	1.32
	8.4	-4.13	-2.44	1.48
	8.41	-4.13	-2.45	1.64
	8.43	-4.12	-2.46	1.8
	8.44	-4.12	-2.47	1.97
	8.45	-4.15	-2.45	2.14
	8.47	-4.13	-2.46	2.31
	8.48	-4.13	-2.47	2.48
	8.49	-4.12	-2.48	2.65
	8.51	-4.12	-2.47	2.84
	8.52	-4.13	-2.47	3.05
	8.53	-4.11	-2.48	3.26
	8.55	-4.14	-2.48	3.45
	8.56	-4.14	-2.47	3.63
	8.57	-4.16	-2.46	3.79
	8.59	-4.15	-2.45	3.96
	8.6	-4.14	-2.46	4.13
	8.61	-4.15	-2.48	4.31
	8.63	-4.15	-2.51	4.48
	8.64	-4.16	-2.51	4.64
	8.65	-4.18	-2.52	4.83
	8.67	-4.18	-2.51	5.01
	8.68	-4.17	-2.5	5.2
	8.69	-4.15	-2.49	5.35
	8.71	-4.17	-2.49	5.48
	8.72	-4.19	-2.49	5.59
	8.73	-4.19	-2.5	5.7
	8.75	-4.18	-2.49	5.83
	8.76	-4.16	-2.48	5.93
	8.77	-4.16	-2.48	6.05
	8.79	-4.17	-2.5	6.14
	8.8	-4.19	-2.49	6.24
	8.81	-4.2	-2.49	6.32
	8.83	-4.21	-2.47	6.39
	8.84	-4.18	-2.46	6.45
	8.85	-4.17	-2.47	6.51
	8.87	-4.16	-2.47	6.56
	8.88	-4.16	-2.48	6.6
	8.89	-4.16	-2.49	6.62
	8.91	-4.16	-2.5	6.64
	8.92	-4.16	-2.5	6.67
	8.93	-4.18	-2.49	6.7
	8.95	-4.18	-2.49	6.71
	8.96	-4.19	-2.5	6.74
	8.97	-4.18	-2.49	6.75
	8.99	-4.19	-2.49	6.75
	9	-4.19	-2.48	6.76
	9.01	-4.19	-2.48	6.74
	9.03	-4.18	-2.49	6.72
	9.04	-4.16	-2.51	6.71
	9.05	-4.16	-2.53	6.71
	9.07	-4.18	-2.5	6.72
	9.08	-4.2	-2.5	6.73
	9.09	-4.21	-2.5	6.73
	9.11	-4.19	-2.52	6.72
	9.12	-4.18	-2.54	6.71
	9.13	-4.17	-2.53	6.71
	9.15	-4.18	-2.5	6.72
	9.16	-4.18	-2.48	6.74
	9.17	-4.17	-2.49	6.73
	9.19	-4.18	-2.51	6.74
	9.2	-4.19	-2.52	6.75
	9.21	-4.21	-2.51	6.79
	9.23	-4.2	-2.5	6.85
	9.24	-4.19	-2.5	6.91
	9.25	-4.19	-2.49	6.96
	9.26	-4.19	-2.49	7.01
	9.28	-4.19	-2.49	7.06
	9.29	-4.19	-2.51	7.16
	9.3	-4.19	-2.5	7.22
	9.32	-4.2	-2.51	7.3
	9.33	-4.2	-2.5	7.37
	9.34	-4.2	-2.48	7.45
	9.36	-4.19	-2.46	7.55
	9.37	-4.19	-2.47	7.66
	9.38	-4.17	-2.47	7.79
	9.4	-4.17	-2.48	7.94
	9.41	-4.17	-2.49	8.07
	9.42	-4.16	-2.48	8.21
	9.44	-4.17	-2.47	8.36
	9.45	-4.17	-2.45	8.54
	9.46	-4.18	-2.45	8.73
	9.48	-4.19	-2.44	8.93
	9.49	-4.19	-2.44	9.14
	9.5	-4.19	-2.42	9.34
	9.52	-4.18	-2.42	9.57
	9.53	-4.17	-2.42	9.83
	9.54	-4.17	-2.43	10.1
	9.56	-4.18	-2.44	10.38
	9.57	-4.2	-2.44	10.65
	9.58	-4.2	-2.44	10.95
	9.6	-4.17	-2.43	11.3
	9.61	-4.16	-2.41	11.66
	9.62	-4.16	-2.39	12.04
	9.64	-4.18	-2.38	12.44
	9.65	-4.19	-2.38	12.84
	9.66	-4.21	-2.36	13.23
	9.68	-4.22	-2.34	13.69
	9.69	-4.24	-2.33	14.16
	9.7	-4.22	-2.36	14.68
	9.72	-4.2	-2.37	15.24
	9.73	-4.19	-2.38	15.84
	9.74	-4.2	-2.38	16.5
	9.76	-4.19	-2.37	17.19
	9.77	-4.18	-2.36	17.94
	9.78	-4.18	-2.37	18.73
	9.8	-4.17	-2.37	19.55
	9.81	-4.17	-2.35	20.48
	9.82	-4.17	-2.33	21.47
	9.84	-4.17	-2.31	22.52
	9.85	-4.2	-2.3	23.65
	9.86	-4.18	-2.28	24.83
	9.88	-4.18	-2.28	26.13
	9.89	-4.17	-2.29	27.53
	9.9	-4.18	-2.29	29
	9.92	-4.19	-2.28	30.56
	9.93	-4.19	-2.27	32.19
	9.94	-4.18	-2.23	33.93
	9.96	-4.19	-2.22	35.84
	9.97	-4.19	-2.21	37.81
	9.98	-4.2	-2.21	39.94
	10	-4.2	-2.19	42.2
	10.01	-4.2	-2.17	44.56
	10.02	-4.18	-2.13	47.13
	10.04	-4.18	-2.1	49.9
	10.05	-4.17	-2.07	52.81
	10.06	-4.17	-2.05	55.98
	10.08	-4.17	-2.03	59.19
	10.09	-4.17	-2.02	62.45
	10.1	-4.17	-2.01	66
	10.12	-4.16	-1.99	69.62
	10.13	-4.15	-1.95	73.4
	10.14	-4.15	-1.91	77.35
	10.16	-4.14	-1.86	81.31
	10.17	-4.13	-1.82	85.52
	10.18	-4.14	-1.81	89.8
	10.2	-4.15	-1.79	94.15
	10.21	-4.16	-1.78	98.67
	10.22	-4.14	-1.76	103.18
	10.24	-4.13	-1.72	107.79
	10.25	-4.12	-1.65	112.55
	10.26	-4.11	-1.6	117.03
	10.28	-4.06	-1.55	121.39
	10.29	-4.03	-1.52	126.23
	10.3	-4.02	-1.5	130.9
	10.32	-4.01	-1.47	135.51
	10.33	-4	-1.43	140.01
	10.34	-3.98	-1.36	144.31
	10.36	-3.94	-1.3	148.61
	10.37	-3.89	-1.25	152.6
	10.38	-3.85	-1.21	156.42
	10.4	-3.81	-1.17	160.08
	10.41	-3.77	-1.12	163.39
	10.42	-3.72	-1.06	166.46
	10.44	-3.64	-1	169.15
	10.45	-3.56	-0.95	171.47
	10.46	-3.46	-0.88	173.48
	10.47	-3.37	-0.82	175.13
	10.49	-3.28	-0.76	176.44
	10.5	-3.18	-0.69	177.39
	10.51	-3.08	-0.62	177.97
	10.53	-2.97	-0.54	178.24
	10.54	-2.84	-0.46	178.19
	10.55	-2.7	-0.39	177.84
	10.57	-2.53	-0.31	177.18
	10.58	-2.35	-0.22	176.22
	10.59	-2.2	-0.14	174.92
	10.61	-2.03	-0.05	173.26
	10.62	-1.85	0.06	171.37
	10.63	-1.63	0.18	169.33
	10.65	-1.41	0.31	167.21
	10.66	-1.18	0.43	165.02
	10.67	-0.94	0.57	162.62
	10.69	-0.69	0.74	160.04
	10.7	-0.42	0.92	157.38
	10.71	-0.14	1.13	154.52
	10.73	0.15	1.33	151.67
	10.74	0.47	1.58	148.73
	10.75	0.79	1.83	145.71
	10.77	1.11	2.09	142.73
	10.78	1.43	2.38	139.67
	10.79	1.76	2.66	136.54
	10.81	2.1	2.98	133.46
	10.82	2.44	3.3	130.24
	10.83	2.8	3.64	127.03
	10.85	3.16	4	123.9
	10.86	3.53	4.37	120.73
	10.87	3.89	4.75	118.02
	10.89	4.25	5.15	114.97
	10.9	4.62	5.53	111.89
	10.91	4.98	5.92	109
	10.93	5.34	6.33	105.95
	10.94	5.71	6.71	102.84
	10.95	6.1	7.12	99.74
	10.97	6.48	7.48	96.64
	10.98	6.82	7.75	93.7
	10.99	7.15	8.1	90.9
	11.01	7.48	8.43	88.12
	11.02	7.82	8.76	85.49
	11.03	8.17	9.06	82.93
	11.05	8.51	9.34	80.39
	11.06	8.83	9.61	77.92
	11.07	9.12	9.87	75.49
	11.09	9.36	10.12	73.13
	11.1	9.59	10.35	70.88
	11.11	9.87	10.57	68.5
	11.13	10.12	10.76	66.2
	11.14	10.36	10.93	63.99
	11.15	10.57	11.09	61.7
	11.17	10.79	11.24	59.39
	11.18	11	11.39	57.09
	11.19	11.2	11.52	55.03
	11.21	11.37	11.65	53.37
	11.22	11.54	11.75	51.76
	11.23	11.71	11.82	50.21
	11.25	11.85	11.86	48.59
	11.26	12.01	11.9	46.95
	11.27	12.15	11.94	45.45
	11.29	12.28	12	43.97
	11.3	12.39	12.05	42.51
	11.31	12.5	12.1	41.18
	11.33	12.6	12.12	39.85
	11.34	12.69	12.14	38.57
	11.35	12.77	12.16	37.34
	11.37	12.86	12.17	36.14
	11.38	12.95	12.17	35.01
	11.39	13.03	12.16	33.91
	11.41	13.14	12.16	32.81
	11.42	13.24	12.16	31.74
	11.43	13.35	12.15	30.74
	11.45	13.44	12.13	29.81
	11.46	13.53	12.11	28.88
	11.47	13.61	12.08	28.03
	11.49	13.7	12.07	27.21
	11.5	13.8	12.07	26.35
	11.51	13.91	12.08	25.43
	11.53	14.03	12.1	24.52
	11.54	14.16	12.1	23.66
	11.55	14.29	12.12	22.88
	11.57	14.43	12.14	22.16
	11.58	14.59	12.18	21.44
	11.59	14.78	12.2	20.75
	11.61	15	12.25	20.11
	11.62	15.2	12.3	19.47
	11.63	15.41	12.37	18.85
	11.65	15.62	12.44	18.24
	11.66	15.83	12.51	17.65
	11.67	16.05	12.59	17.07
	11.69	16.29	12.69	16.48
	11.7	16.55	12.79	15.91
	11.71	16.83	12.92	15.37
	11.72	17.14	13.05	14.77
	11.74	17.45	13.19	14.18
	11.75	17.78	13.33	13.63
	11.76	18.14	13.48	13.18
	11.78	18.5	13.64	12.82
	11.79	18.88	13.83	12.45
	11.8	19.25	14.03	12.08
	11.82	19.64	14.24	11.69
	11.83	20.05	14.47	11.32
	11.84	20.47	14.69	10.98
	11.86	20.91	14.94	10.66
	11.87	21.37	15.2	10.35
	11.88	21.86	15.48	10.04
	11.9	22.38	15.77	9.75
	11.91	22.91	16.06	9.46
	11.92	23.46	16.35	9.18
	11.94	24.03	16.65	8.92
	11.95	24.61	16.94	8.66
	11.96	25.23	17.26	8.44
	11.98	25.89	17.59	8.21
	11.99	26.56	17.91	7.99
	12	27.26	18.25	7.79
	12.02	27.98	18.61	7.59
	12.03	28.72	18.98	7.38
	12.04	29.5	19.35	7.18
	12.06	30.3	19.73	7
	12.07	31.14	20.13	6.83
	12.08	32.03	20.55	6.66
	12.1	32.92	20.94	6.46
	12.11	33.84	21.34	6.28
	12.12	34.82	21.76	6.14
	12.14	35.85	22.18	6.01
	12.15	37	22.6	5.88
	12.16	38.17	23	5.75
	12.18	39.37	23.38	5.63
	12.19	40.62	23.8	5.51
	12.2	41.87	24.21	5.4
	12.22	43.19	24.65	5.26
	12.23	44.57	25.1	5.14
	12.24	45.98	25.55	5.02
	12.26	47.48	26.08	4.9
	12.27	49.02	26.65	4.76
	12.28	50.6	27.32	4.63
	12.3	52.3	28.1	4.49
	12.31	54.02	29.01	4.37
	12.32	55.37	30.14	4.26
	12.34	57.32	31.53	4.16
	12.35	59.35	32.79	4.05
	12.36	61.52	34.94	3.94
	12.38	63.85	37.65	3.84
	12.39	66.22	40.95	3.74
	12.4	68.81	45.35	3.63
	12.42	71.59	50.61	3.53
	12.43	74.49	56.73	3.43
	12.44	77.63	64.23	3.35
	12.46	80.89	72.55	3.24
	12.47	84.34	81.7	3.13
	12.48	88.06	92.2	3.03
	12.5	91.97	103.34	2.95
	12.51	96.19	115.57	2.87
	12.52	100.7	128.54	2.77
	12.54	105.44	141.88	2.67
	12.55	110.62	156.26	2.57
	12.56	116	171	2.49
	12.58	121.76	186.24	2.41
	12.59	127.93	201.87	2.33
	12.6	134.24	217.27	2.26
	12.62	140.96	233.03	2.19
	12.63	147.99	248.73	2.11
	12.64	155.24	263.56	2.04
	12.66	162.98	278.12	1.98
	12.67	170.83	291.81	1.93
	12.68	178.87	304.69	1.87
	12.7	187.56	317.18	1.83
	12.71	196.36	328.62	1.78
	12.72	205.23	339.27	1.75
	12.74	214.45	349.26	1.72
	12.75	223.37	358.21	1.71
	12.76	232.43	366.4	1.71
	12.78	241.28	373.62	1.75
	12.79	249.87	379.94	1.8
	12.8	258.65	385.44	1.88
	12.82	267.12	389.96	1.98
	12.83	275.47	393.68	2.06
	12.84	283.68	396.63	2.18
	12.86	291.21	399.17	2.36
	12.87	298.68	401.35	2.6
	12.88	305.96	402.79	2.92
	12.9	312.55	403.48	3.29
	12.91	318.88	403.26	3.73
	12.92	324.8	402.32	4.25
	12.93	330.22	400.74	4.82
	12.95	335.3	398.61	5.48
	12.96	339.79	396.06	6.25
	12.97	343.73	393.08	7.12
	12.99	347.27	389.74	8.13
	13	350.28	386.01	9.25
	13.01	352.73	381.83	10.53
	13.03	354.66	377.4	11.97
	13.04	356.12	372.7	13.52
	13.05	357.18	367.67	15.25
	13.07	357.82	362.52	17.18
	13.08	358.01	357.12	19.22
	13.09	357.7	351.42	21.49
	13.11	356.99	345.71	23.9
	13.12	355.92	339.67	26.5
	13.13	354.38	333.49	29.29
	13.15	352.51	327.26	32.18
	13.16	350.2	320.72	35.19
	13.17	347.48	314.29	38.42
	13.19	344.46	308.04	41.72
	13.2	341.11	301.73	45.26
	13.21	337.5	295.62	48.97
	13.23	333.58	289.43	52.64
	13.24	329.28	283.35	56.51
	13.25	324.94	277.52	60.32
	13.27	320.46	271.49	64.12
	13.28	315.97	265.56	67.93
	13.29	311.31	259.92	71.28
	13.31	306.44	254.27	75.06
	13.32	301.59	248.84	78.83
	13.33	296.51	243.38	82.39
	13.35	291.22	237.95	85.94
	13.36	285.97	232.75	89.42
	13.37	280.73	227.53	92.75
	13.39	275.49	222.44	96.03
	13.4	270.36	217.49	99.12
	13.41	265.15	212.56	102.08
	13.43	260	207.86	104.95
	13.44	254.87	203.29	107.56
	13.45	249.61	198.78	109.83
	13.47	244.53	194.41	111.8
	13.48	239.39	190.06	113.51
	13.49	234.32	185.72	115
	13.51	229.47	181.5	116.29
	13.52	224.52	177.36	117.37
	13.53	219.72	173.37	118.16
	13.55	215.58	169.55	118.72
	13.56	211.4	165.68	119.06
	13.57	206.75	162.03	119.14
	13.59	202.13	158.43	119.02
	13.6	197.46	154.9	118.71
	13.61	193.03	151.58	118.18
	13.63	188.67	148.26	117.49
	13.64	184.37	145.05	116.59
	13.65	180.25	141.92	115.49
	13.67	176.15	138.74	114.22
	13.68	172.16	135.74	112.76
	13.69	168.32	132.79	111.25
	13.71	164.4	129.77	109.58
	13.72	160.64	127.62	107.78
	13.73	156.94	124.8	105.94
	13.75	153.26	122.08	103.9
	13.76	149.78	119.54	101.79
	13.77	146.31	117.01	99.57
	13.79	142.83	114.54	97.21
	13.8	139.41	112.2	94.93
	13.81	136	109.85	92.6
	13.83	132.91	107.63	90.22
	13.84	129.97	105.45	87.88
	13.85	127.04	103.3	85.5
	13.87	124.22	101.25	83.17
	13.88	121.42	99.24	80.87
	13.89	118.64	97.24	78.8
	13.91	116.07	95.34	76.53
	13.92	113.52	93.39	74.26
	13.93	111.05	91.54	71.9
	13.95	108.7	89.75	69.6
	13.96	106.36	87.99	67.31
	13.97	104.14	86.25	65.01
	13.99	101.97	84.51	62.71
	14	99.8	82.75	60.36
	14.01	97.79	81.15	58.12
	14.03	95.79	79.56	56.25
	14.04	93.84	77.93	54.46
	14.05	91.92	76.33	52.75
	14.07	90.06	74.71	51.01
	14.08	88.27	73.18	49.25
	14.09	86.53	71.67	47.61
	14.11	84.75	70.17	46.02
	14.12	83	68.73	44.45
	14.13	81.33	67.31	42.96
	14.15	79.67	65.91	41.49
	14.16	78.11	64.55	40.1
	14.17	76.56	63.19	38.78
	14.18	75.06	61.87	37.44
	14.2	73.58	60.58	36.16
	14.21	72.08	59.23	34.88
	14.22	70.67	57.91	33.63
	14.24	69.28	56.62	32.43
	14.25	67.9	55.35	31.32
	14.26	66.58	54.1	30.28
	14.28	65.21	52.76	29.3
	14.29	63.89	51.45	28.31
	14.3	62.61	50.21	27.34
	14.32	61.32	49.08	26.36
	14.33	60.07	48.04	25.34
	14.34	58.82	47.01	24.34
	14.36	57.53	45.95	23.4
	14.37	56.32	44.93	22.52
	14.38	55.14	43.89	21.71
	14.4	54.04	42.87	20.91
	14.41	52.99	41.9	20.16
	14.42	51.88	40.96	19.43
	14.44	50.8	40.05	18.74
	14.45	49.76	39.17	18.05
	14.46	48.71	38.28	17.37
	14.48	47.72	37.42	16.68
	14.49	46.75	36.59	16.09
	14.5	45.78	35.77	15.44
	14.52	44.86	35	14.8
	14.53	43.9	34.18	14.18
	14.54	42.98	33.43	13.49
	14.56	42.1	32.7	12.84
	14.57	41.21	31.97	12.25
	14.58	40.36	31.26	11.77
	14.6	39.51	30.51	11.37
	14.61	38.65	29.74	10.97
	14.62	37.9	29.05	10.54
	14.64	37.14	28.38	10.12
	14.65	36.36	27.77	9.69
	14.66	35.6	27.16	9.33
	14.68	34.8	26.56	8.99
	14.69	34.05	25.98	8.68
	14.7	33.31	25.42	8.4
	14.72	32.58	24.86	8.13
	14.73	31.9	24.35	7.85
	14.74	31.24	23.84	7.61
	14.76	30.56	23.32	7.41
	14.77	29.9	22.82	7.26
	14.78	29.42	22.32	7.17
	14.8	28.76	21.86	7.12
	14.81	28.15	21.42	7.12
	14.82	27.51	20.96	7.17
	14.84	26.92	20.5	7.3
	14.85	26.35	20.04	7.49
	14.86	25.78	19.61	7.75
	14.88	25.24	19.25	8.11
	14.89	24.69	18.94	8.55
	14.9	24.13	18.6	9.14
	14.92	23.57	18.28	9.84
	14.93	23.02	17.93	10.66
	14.94	22.5	17.62	11.66
	14.96	22.04	17.35	12.8
	14.97	21.63	17.09	14.09
	14.98	21.24	16.84	15.58
	15	20.81	16.62	17.2
	15.01	20.39	16.42	19.05
	15.02	19.99	16.24	21.14
	15.04	19.62	16.07	23.4
	15.05	19.28	15.94	25.95
	15.06	18.97	15.84	28.7
	15.08	18.68	15.75	31.74
	15.09	18.4	15.73	35.09
	15.1	18.13	15.74	38.19
	15.12	17.88	15.83	42.11
	15.13	17.67	15.95	46.33
	15.14	17.53	16.13	50.73
	15.16	17.42	16.37	55.38
	15.17	17.33	16.65	60.08
	15.18	17.27	17.01	64.93
	15.2	17.28	17.43	70.11
	15.21	17.37	17.94	75.36
	15.22	17.54	18.59	80.77
	15.24	17.77	19.33	86.37
	15.25	18.06	20.21	91.92
	15.26	18.46	21.25	97.73
	15.28	18.93	22.38	103.39
	15.29	19.55	23.66	108.93
	15.3	20.31	25.09	114.64
	15.32	21.2	26.61	120.21
	15.33	22.25	28.33	125.6
	15.34	23.43	30.18	131.03
	15.36	24.82	32.2	136.18
	15.37	26.43	34.44	141.26
	15.38	28.21	36.82	145.99
	15.39	30.22	39.42	150.35
	15.41	32.47	42.25	154.47
	15.42	34.89	45.22	158.19
	15.43	37.67	48.48	161.62
	15.45	40.72	51.88	164.84
	15.46	44.01	55.41	167.67
	15.47	47.79	59.09	170.09
	15.49	51.82	62.79	172.07
	15.5	56.19	66.6	173.54
	15.51	61.08	70.57	174.59
	15.53	66.15	74.48	175.21
	15.54	71.65	78.53	175.44
	15.55	77.5	82.58	175.21
	15.57	83.51	86.58	174.64
	15.58	89.96	90.65	173.69
	15.59	96.62	94.57	172.34
	15.61	103.58	98.37	170.72
	15.62	110.78	102.19	168.7
	15.63	118.1	105.85	166.37
	15.65	125.81	109.43	163.79
	15.66	133.69	112.84	160.81
	15.67	141.48	115.99	157.47
	15.69	149.55	119.01	153.94
	15.7	157.69	121.73	150.64
	15.71	165.93	124.18	147.03
	15.73	174.23	126.45	143.47
	15.74	182.2	128.35	139.76
	15.75	190.19	130	136.15
	15.77	198.26	131.4	132.38
	15.78	205.88	132.45	128.6
	15.79	213.25	133.26	124.88
	15.81	220.41	133.73	121.07
	15.82	227.19	133.89	117.38
	15.83	233.77	133.73	113.8
	15.85	239.83	133.32	110.22
	15.86	245.4	132.57	106.8
	15.87	250.65	131.52	103.37
	15.89	255.3	130.23	99.97
	15.9	259.5	128.62	96.7
	15.91	263.06	126.76	93.33
	15.93	266.01	124.72	90.09
	15.94	268.53	122.38	87.01
	15.95	270.36	119.85	84.06
	15.97	271.55	117.12	81.27
	15.98	272.16	114.07	78.6
	15.99	272.07	110.98	75.93
	16.01	271.56	107.86	73.31
	16.02	270.59	104.66	70.56
	16.03	268.98	101.5	67.85
	16.05	266.67	98.19	65.41
	16.06	263.82	94.86	63.03
	16.07	260.6	91.57	60.81
	16.09	256.84	88.2	58.62
	16.1	252.8	84.9	56.49
	16.11	248.48	81.6	54.56
	16.13	243.54	78.26	52.65
	16.14	238.43	75.11	50.75
	16.15	233.07	71.94	48.96
	16.17	227.35	68.81	47.12
	16.18	221.57	65.81	45.35
	16.19	215.49	62.81	43.63
	16.21	209.29	59.92	41.91
	16.22	203.15	57.12	40.31
	16.23	196.76	54.36	38.6
	16.25	190.41	51.82	36.91
	16.26	184.07	49.39	35.32
	16.27	177.59	47.05	33.92
	16.29	171.34	44.77	32.72
	16.3	164.93	42.51	31.59
	16.31	158.52	40.33	30.56
	16.33	152.5	38.22	29.42
	16.34	146.44	36.19	28.29
	16.35	140.54	34.28	27.15
	16.37	134.73	32.54	26.06
	16.38	128.91	30.8	25
	16.39	123.42	29.2	23.98
	16.41	117.86	27.63	23.06
	16.42	112.49	26.18	22.14
	16.43	107.41	24.82	21.24
	16.45	102.43	23.49	20.4
	16.46	97.67	22.57	19.54
	16.47	93.17	21.39	18.72
	16.49	88.71	20.24	17.91
	16.5	84.53	19.18	17.1
	16.51	80.5	18.18	16.37
	16.53	76.55	17.21	15.64
	16.54	72.85	16.29	14.95
	16.55	69.22	15.41	14.28
	16.57	65.76	14.6	13.62
	16.58	62.52	13.89	12.94
	16.59	59.35	13.23	12.28
	16.61	56.37	12.62	11.66
	16.62	53.52	12.05	11.1
	16.63	50.77	11.48	10.56
	16.64	48.32	10.97	10.04
	16.66	46.02	10.49	9.52
	16.67	43.8	10.04	9.03
	16.68	41.76	9.61	8.55
	16.7	39.8	9.18	8.1
	16.71	37.97	8.78	7.65
	16.72	36.27	8.41	7.22
	16.74	34.65	8.06	6.81
	16.75	33.12	7.77	6.41
	16.76	31.71	7.51	6.05
	16.78	30.31	7.25	5.68
	16.79	29	7.01	5.29
	16.8	27.78	6.75	4.92
	16.82	26.67	6.49	4.56
	16.83	25.68	6.25	4.27
	16.84	24.7	6.01	4
	16.86	23.78	5.77	3.74
	16.87	22.89	5.53	3.5
	16.88	22.07	5.29	3.26
	16.9	21.29	5.07	3.03
	16.91	20.57	4.87	2.82
	16.92	19.86	4.66	2.59
	16.94	19.19	4.48	2.38
	16.95	18.49	4.3	2.18
	16.96	17.82	4.11	2.03
	16.98	17.21	3.92	1.86
	16.99	16.64	3.75	1.7
	17	16.12	3.59	1.53
	17.02	15.61	3.45	1.37
	17.03	15.1	3.28	1.22
	17.04	14.64	3.11	1.07
	17.06	14.18	2.92	0.94
	17.07	13.75	2.74	0.82
	17.08	13.35	2.58	0.7
	17.1	12.94	2.41	0.61
	17.11	12.56	2.26	0.5
	17.12	12.17	2.11	0.42
	17.14	11.79	1.98	0.32
	17.15	11.44	1.86	0.22
	17.16	11.1	1.75	0.12
	17.18	10.76	1.63	0.03
	17.19	10.47	1.5	-0.05
	17.2	10.16	1.38	-0.12
	17.22	9.89	1.28	-0.19
	17.23	9.62	1.16	-0.27
	17.24	9.41	1.05	-0.31
	17.26	9.16	0.91	-0.36
	17.27	8.92	0.82	-0.39
	17.28	8.67	0.71	-0.47
	17.3	8.44	0.62	-0.54
	17.31	8.2	0.53	-0.6
	17.32	7.99	0.44	-0.64
	17.34	7.8	0.34	-0.67
	17.35	7.6	0.25	-0.71
	17.36	7.39	0.15	-0.77
	17.38	7.19	0.06	-0.82
	17.39	7.01	-0.03	-0.86
	17.4	6.84	-0.09	-0.86
	17.42	6.66	-0.15	-0.86
	17.43	6.5	-0.24	-0.87
	17.44	6.35	-0.32	-0.93
	17.46	6.18	-0.42	-0.98
	17.47	5.99	-0.49	-1.02
	17.48	5.81	-0.55	-1.02
	17.5	5.63	-0.62	-1.03
	17.51	5.47	-0.69	-1.06
	17.52	5.31	-0.77	-1.08
	17.54	5.13	-0.86	-1.1
	17.55	4.94	-0.89	-1.12
	17.56	4.77	-0.94	-1.14
	17.58	4.6	-0.98	-1.15
	17.59	4.43	-1.04	-1.16
	17.6	4.24	-1.1	-1.17
	17.62	4.05	-1.16	-1.2
	17.63	3.88	-1.21	-1.24
	17.64	3.69	-1.26	-1.25
	17.66	3.5	-1.3	-1.25
	17.67	3.3	-1.34	-1.25
	17.68	3.11	-1.39	-1.25
	17.7	2.94	-1.44	-1.26
	17.71	2.75	-1.48	-1.28
	17.72	2.56	-1.51	-1.3
	17.74	2.36	-1.53	-1.31
	17.75	2.17	-1.58	-1.32
	17.76	2.01	-1.62	-1.31
	17.78	1.83	-1.66	-1.32
	17.79	1.65	-1.69	-1.33
	17.8	1.48	-1.7	-1.36
	17.82	1.32	-1.74	-1.38
	17.83	1.15	-1.75	-1.39
	17.84	1	-1.78	-1.39
	17.85	0.83	-1.81	-1.39
	17.87	0.66	-1.85	-1.41
	17.88	0.5	-1.86	-1.41
	17.89	0.33	-1.89	-1.41
	17.91	0.17	-1.9	-1.41
	17.92	0.01	-1.93	-1.42
	17.93	-0.13	-1.94	-1.45
	17.95	-0.27	-1.96	-1.45
	17.96	-0.41	-1.97	-1.45
	17.97	-0.55	-1.98	-1.46
	17.99	-0.69	-2.01	-1.45
	18	-0.82	-2.02	-1.44
	18.01	-0.96	-2.04	-1.43
	18.03	-1.08	-2.06	-1.42
	18.04	-1.21	-2.08	-1.42
	18.05	-1.3	-2.09	-1.43
	18.07	-1.41	-2.1	-1.45
	18.08	-1.51	-2.12	-1.46
	18.09	-1.61	-2.14	-1.47
	18.11	-1.72	-2.16	-1.47
	18.12	-1.82	-2.18	-1.47
	18.13	-1.92	-2.18	-1.45
	18.15	-2.01	-2.19	-1.46
	18.16	-2.1	-2.21	-1.46
	18.17	-2.19	-2.24	-1.47
	18.19	-2.27	-2.26	-1.47
	18.2	-2.35	-2.26	-1.47
	18.21	-2.42	-2.26	-1.47
	18.23	-2.48	-2.28	-1.49
	18.24	-2.54	-2.31	-1.48
	18.25	-2.61	-2.32	-1.49
	18.27	-2.68	-2.32	-1.47
	18.28	-2.74	-2.31	-1.48
	18.29	-2.8	-2.31	-1.5
	18.31	-2.85	-2.31	-1.51
	18.32	-2.89	-2.31	-1.51
	18.33	-2.93	-2.32	-1.51
	18.35	-2.98	-2.33	-1.52
	18.36	-3.03	-2.35	-1.53
	18.37	-3.08	-2.37	-1.52
	18.39	-3.13	-2.39	-1.51
	18.4	-3.17	-2.39	-1.5
	18.41	-3.2	-2.39	-1.51
	18.43	-3.24	-2.4	-1.52
	18.44	-3.28	-2.42	-1.52
	18.45	-3.32	-2.43	-1.52
	18.47	-3.33	-2.44	-1.51
	18.48	-3.34	-2.43	-1.51
	18.49	-3.36	-2.43	-1.51
	18.51	-3.38	-2.43	-1.49
	18.52	-3.4	-2.43	-1.48
	18.53	-3.43	-2.44	-1.45
	18.55	-3.44	-2.45	-1.45
	18.56	-3.45	-2.45	-1.46
	18.57	-3.46	-2.45	-1.46
	18.59	-3.49	-2.45	-1.47
	18.6	-3.52	-2.47	-1.47
	18.61	-3.54	-2.48	-1.45
	18.63	-3.56	-2.49	-1.42
	18.64	-3.58	-2.47	-1.42
	18.65	-3.6	-2.45	-1.42
	18.67	-3.62	-2.45	-1.42
	18.68	-3.63	-2.47	-1.41
	18.69	-3.65	-2.48	-1.39
	18.71	-3.66	-2.49	-1.39
	18.72	-3.68	-2.48	-1.39
	18.73	-3.69	-2.47	-1.39
	18.75	-3.7	-2.47	-1.37
	18.76	-3.71	-2.47	-1.34
	18.77	-3.72	-2.48	-1.35
	18.79	-3.71	-2.47	-1.36
	18.8	-3.73	-2.47	-1.36
	18.81	-3.76	-2.46	-1.36
	18.83	-3.79	-2.46	-1.34
	18.84	-3.81	-2.46	-1.34
	18.85	-3.82	-2.47	-1.33
	18.87	-3.83	-2.47	-1.33
	18.88	-3.84	-2.47	-1.32
	18.89	-3.84	-2.47	-1.32
	18.91	-3.84	-2.49	-1.31
	18.92	-3.85	-2.5	-1.33
	18.93	-3.85	-2.51	-1.32
	18.95	-3.87	-2.51	-1.32
	18.96	-3.89	-2.51	-1.32
	18.97	-3.91	-2.5	-1.31
	18.99	-3.93	-2.51	-1.32
	19	-3.93	-2.53	-1.33
	19.01	-3.93	-2.55	-1.33
	19.03	-3.93	-2.54	-1.32
	19.04	-3.93	-2.52	-1.31
	19.05	-3.93	-2.53	-1.3
	19.07	-3.95	-2.53	-1.31
	19.08	-3.97	-2.53	-1.32
	19.09	-3.97	-2.53	-1.33
	19.1	-3.98	-2.52	-1.33
	19.12	-3.99	-2.54	-1.34
	19.13	-3.99	-2.53	-1.35
	19.14	-3.98	-2.52	-1.35
	19.16	-3.98	-2.53	-1.35
	19.17	-3.98	-2.54	-1.34
	19.18	-3.99	-2.55	-1.33
	19.2	-4	-2.54	-1.34
	19.21	-4	-2.54	-1.34
	19.22	-4.02	-2.54	-1.34
	19.24	-4.03	-2.55	-1.35
	19.25	-4.02	-2.54	-1.36
	19.26	-4	-2.54	-1.37
	19.28	-3.99	-2.52	-1.37
	19.29	-4	-2.53	-1.38
	19.3	-4	-2.54	-1.4
	19.32	-4.01	-2.56	-1.42
	19.33	-4.02	-2.54	-1.43
	19.34	-4.04	-2.53	-1.43
	19.36	-4.05	-2.51	-1.41
	19.37	-4.04	-2.54	-1.42
	19.38	-4.04	-2.55	-1.43
	19.4	-4.03	-2.57	-1.44
	19.41	-4.05	-2.55	-1.45
	19.42	-4.05	-2.55	-1.46
	19.44	-4.05	-2.57	-1.48
	19.45	-4.05	-2.58	-1.48
	19.46	-4.03	-2.58	-1.47
	19.48	-4.03	-2.55	-1.45
	19.49	-4.02	-2.54	-1.46
	19.5	-4.04	-2.54	-1.48
	19.52	-4.04	-2.54	-1.5
	19.53	-4.02	-2.54	-1.5
	19.54	-3.99	-2.54	-1.5
	19.56	-3.99	-2.54	-1.49
	19.57	-4	-2.53	-1.49
	19.58	-3.99	-2.53	-1.5
	19.6	-3.98	-2.54	-1.52
	19.61	-3.96	-2.54	-1.53
	19.62	-3.97	-2.54	-1.55
	19.64	-3.98	-2.54	-1.54
	19.65	-3.98	-2.53	-1.55
	19.66	-3.98	-2.54	-1.53
	19.68	-3.97	-2.56	-1.53
	19.69	-3.96	-2.56	-1.54
	19.7	-3.92	-2.57	-1.54
	19.72	-3.9	-2.55	-1.55
	19.73	-3.88	-2.56	-1.53
	19.74	-3.89	-2.57	-1.53
	19.76	-3.9	-2.6	-1.53
	19.77	-3.89	-2.59	-1.55
	19.78	-3.86	-2.59	-1.55
	19.8	-3.83	-2.6	-1.53
	19.81	-3.81	-2.62	-1.52
	19.82	-3.77	-2.63	-1.51
	19.84	-3.75	-2.63	-1.53
	19.85	-3.74	-2.64	-1.53
	19.86	-3.75	-2.66	-1.55
	19.88	-3.76	-2.68	-1.56
	19.89	-3.74	-2.7	-1.58
	19.9	-3.71	-2.71	-1.57
	19.92	-3.7	-2.73	-1.56
	19.93	-3.68	-2.74	-1.54
	19.94	-3.69	-2.75	-1.54
	19.96	-3.69	-2.76	-1.56
	19.97	-3.69	-2.77	-1.58
	19.98	-3.68	-2.79	-1.6
	20	-3.68	-2.79	-1.61
	20.01	-3.68	-2.8	-1.62
	20.02	-3.68	-2.79	-1.62
	20.04	-3.68	-2.81	-1.61
	20.05	-3.68	-2.79	-1.62
	20.06	-3.68	-2.78	-1.64
	20.08	-3.69	-2.78	-1.66
	20.09	-3.7	-2.79	-1.66
	20.1	-3.7	-2.79	-1.67
	20.12	-3.71	-2.77	-1.71
	20.13	-3.72	-2.74	-1.74
	20.14	-3.73	-2.71	-1.78
	20.16	-3.74	-2.71	-1.79
	20.17	-3.74	-2.7	-1.81
	20.18	-3.76	-2.69	-1.85
	20.2	-3.78	-2.68	-1.9
	20.21	-3.78	-2.67	-1.95
	20.22	-3.77	-2.67	-1.98
	20.24	-3.76	-2.65	-2.01
	20.25	-3.76	-2.61	-2.03
	20.26	-3.75	-2.58	-2.05
	20.28	-3.75	-2.56	-2.07
	20.29	-3.76

## Sheet: Fig.3i
E104.v2
		IgG1		IgG2		IgG4		Fab
	[IgG] nM	Average	s.d.	Average	s.d.	Average	s.d.	Average	s.d.
Units	nM	mOD405/min	mOD405/min	mOD405/min	mOD405/min	mOD405/min	mOD405/min	mOD405/min	mOD405/min
	1000	23.0008	0.18553	81.9714	3.02374	14.9733	0.310927	86.5254	4.58479
	333.333	13.8979	0.138228	81.2272	3.22535	7.34807	0.134464	84.8902	3.65791
	111.111	9.26214	0.484995	79.0916	3.58349	3.94137	0.107263	84.746	3.65346
	37.037	7.13292	0.670697	77.3585	2.76447	2.4756	0.240188	83.6122	3.71257
	12.3457	6.60665	0.596878	77.3501	3.15538	2.15395	0.089814	84.5438	3.66244
	4.11523	29.1115	14.1215	80.001	2.27093	22.5249	12.5488	89.2427	3.33903
	1.37174	72.5774	0.741778	88.4569	3.47674	65.4359	4.73029	91.5854	4.58992
	0.457247	86.6176	3.60873	90.5136	3.59264	83.635	1.97557	92.144	4.42868
	0.152416	90.6218	5.39773	91.6518	5.15532	88.8024	4.61336	91.8789	5.1844
	0.0508053	91.1548	6.31238	91.5279	5.85724	90.3663	5.28679	91.384	5.59772
	0.0169351	92.0236	5.81054	91.9231	5.85921	91.2425	5.37738	91.9124	5.88239
	0.00564503	93.1575	5.47232	92.9405	5.38815	92.4125	5.32563	92.8357	5.2903

[truncated: 3 more sheets: Fig.4c, Fig.4d, Table 1]
